# Supplementary material for: No Evidence of Unexpected Transgenic Insertions in T1190 – A Transgenic Apple Used in Rapid Cycle Breeding – Following Whole Genome Sequencing
Source: Front Plant Sci. 2021 Aug 11;12:715737. doi: 10.3389/fpls.2021.715737 (PMC8386123; doi:10.3389/fpls.2021.715737)
Supplement: Supporting Information 1 — Detailed information of the 125 contigs, which contain sequences of ≥ 20 bp with identity to the plant transformation vector. [file Data_Sheet_1.xlsx]

## Sheet: Contig Information
Supporting information 1: Detailed information of the 125 contigs, which contain sequences of >=20 bp with identity to the plant transformation vector. Reference position: The first numbers (e.g. contig_0: 29..5484) represent the position of the vector sequence with identity to contig sequence. The second numbers represent the position of the contig sequence with identity to the vector (e.g. cont…
contig	reference position	maxL	#seq	#fragments	#reads	#reads per facility	left	right	#context left	context left	consensus contig	#context right	context right
contig_0	0: 29..5484 <= 484..5940	5457	1	1503	2864	[707, 2157]	[2, 2]	[0, 2]	4	ATATGACCAAAATTTGTTGATGTGCAGCAGAACTCGACGTTGTCACTGAAGCAGAAAGAGACTAGCTGCAAAAGGGCGAAGTAACAAGGCAAGAACTCAATTAAACACACCTAACACCTCCCGAACAAAAATACAACAAAGCAAAAAACA, ATGAATATATCACCCGTTACTATCGTATTTTTCTGAATAATCTTCTCCGGTCAATTTACTGATTGCACCCTACTACTTATATGTACACTATTAAAATGAACACAATATATTGTGCTGAATCGGTTTCTAGCGACATCTATGATAGAGCGCC, ATATCATGGTGGAAAATGGCCGCTTTTCTGGATTCATCGACTGTGGCCGGCTGGGTGTGGCGGACCGCTATCNGGACATAGCGTTGGCNANCCG…	cggttgtggtttgcgtgctgttgggagttttgttgttcttcaccttgtacaaaggaatgcatgagtttgagagtcttgaggattgggagctggattgtcctcacaggttcaagtacaaggatctttatgcagcaacaaagggtttcaaggcctccggtgtgattggagccggcggttttggtgaagtttacaagggtgtcttaccttctagtggatgtgaaatcgcggttaagaagatcacccaaaattcgatccaaggaatgagggaattcgcttcggaaattgagagcttgggaaagttgaggcataagaacttggtccatctccagggctggtgcaagaagaagagcgatctcctcatagtctacgattacatcccatatggaagcctagactcgc…	2	CCTTGTTTCGCGTCAGAACAGTGAATTGAACGCAAGTTTTATGCAGGTTTTTTCGGTTGATACGATGGCATCGT, GTGTTGGCATATGGAGTTCTACTCCTTTAAGTTGCTGGTGGGCAGAGACCTATCGGCTCAGGCGAGTTCATATTGGTGGATTGGGTGATGGATAATCATGAAATGGATCACAGACTCGATACAGTTGATCCGAACTTGGACTCGAATTTCG
contig_1	0: 962..984 <= 462..485	24	1	165	327	[64, 263]	[0, 3]	[0, 0]	1	GCATGATCTATCACATTTTGTATAGTAACAACTCGTTTAAGTGTCAAAATGACGTTTTACTCTTTAAAGTGGCTCGCATGTGGTCCATGTGACAAAGTAT	ctctcttcctcacccctcctcctttcaaccatactttcctcatatctaacaaatacaaaactaaaagctaaaaccaagtggttatcagacgggtcttgacatttttgttttcatataatcttcatttttttctcctccctcccaccaccttccaatcatccttcattcctcgtttttcccatatattttctctccatctctatttaaaaataaaaaataaaccaaactaaacacagggaaaggctaacctgaaattcaagtactgcaattcctgtggtagaagggtggaggaggagtccaagctctgcttctgcgcatggtccaattgtgcctgtgaagttactgctttctccttctcctttacctagttcaattaaatacacaatatacagtacgatg…	0
contig_2	0: 1317..1338 <= 474..496	23	1	150	294	[55, 239]	[0, 1]	[0, 0]	1	CATTAAGTAATTTAGCCAAAAAAAGAAAAGCATAAGAGAAGTACGTCTAGCTATTTTATAATTACAAAATACTTTATATCAAATCAGCACCGCTTTCATCGATCTTCTAATTACCTTGCAGGAACGACATCTCAGTTGACCAGCATT	catctcagttgaccagcattagattatgaaaaattaacaactccagttacttcatctacaatcaacttatagttaacagagttctacctttggacagctcagggttaaccattgaccaaattataagatcacacgtatatagtacaaccctaattacaaatttgtagtgaaagaaaacaaaacaaaaatatgcaaaaacagaaaacaaaacagactaataaagcaaggtgtatgaaagctttttagctaggtttagctcgatctctcaagcaacgtttctaaatccttttactttcttatagatacaaatttctcgcgtaccttcgaaattttcggaaaataaaaattaggtttttttctttggtggaaattttagctaggttttagtaaataaaattc…	0
contig_3	0: 3347..3367 <= 523..544	22	1	149	287	[53, 234]	[0, 0]	[0, 1]	0		ttgtgtgggactgcaggcaggacctgatgtatgcaaccgagacggactcaccaagttacagttttctgggaggaggtcaacacattttgtttagacagtcaatgttcttgcttccaggttataaccaagaaggtgaagtaactatttattttgaccttccatgtaatttccattcaaacatgtgtgttgtctttttaagaaaaagaagggatttgtggttcgataatcatttcagttttgagtttttatttttattttgttattattttatgaagaagaaaaaatattagagagataaaggatgaaagaggaagagaaaagacgttagatggatgtaaaatagctaaataagtgtatgaaacggtatgcaaaattaaaataggaaaaataaggatccag…	1	TTCTTATTTCATGTTCCCAACTTTTATTCTTTACTCCCATTGTAATATTCTCTTCTTTATTTTTTTTTACCCTTATATTTATTTTTTTTTACTTTATTATTTATATAGTATGTACCCTTTAGTATTTTTTTTTTTAAACAAACGATAATA
contig_4	0: 962..984 <= 523..546	24	1	131	261	[58, 203]	[0, 0]	[0, 4]	0		acattttgaaagtgttaacaacttgaaatagttctttttaaattttttttttaatttttagtgttctttttgtgtaccattccttaacttttcatctacatcactcccaacatatttcctccgctcttcttcgtccctcctttcaatcataatattcttcatttttttcttctctcccttccaccaccttccggttatttttcattcctcgttttccaatatatattctctccatctctatttttaaaaaaaatgaaagccaaactaaacatggagaaaggctaacccgaaattcaaggactgcaatgcccgtggaagaagggaggaagaggagttcaacctctgctcctgcacatgctccaattgggcctgttgagctactgcgttctccttctcctt…	2	ATTTGCATGCATACATAACTCCATGCATATATATATATATATATATATATATAAAGTGAAATGATAATCGCACTACACCCTTCTCTCTTCTTACATACATCAGTTTAATTTTAGTCATCGAATAAATCAAGCAAAATTAAACAATA, ACACAGACAATGTTCTACCATTACTGTGAAAGAAATATGGATTTATATATGCATGTATTTGCATGCATACATAACTCCATGCATATATATATATATATATATATATATATATAAAGTGAAATGATAATAGCACTACACCCTTCTCTCTTCT
contig_5	0: 4283..4302 <= 452..472	21	1	126	250	[66, 184]	[0, 0]	[0, 0]	0		aggacacaccatatgttttcatcaatttcgggtggtttttatggtttcttttgcagatcaacacttaatagtttatagttctacctaggatccggaatcattatatgcttcgaagtcctggatcacggtcgtcgattgcatgcagcacggcatcccattaccctaaaacaatgccaatatggcaatgggggtggataaataagtaatatggcatgtatgcacgttttgaacaactaaattaggaacctctcaagtttctcacttgcactgaatttgatgcaaattttgtcacttgatgaacgcgtttcagggcactcagtcgatgacccacgtacatccattgagtttgaccgcagcttttaaaaaaaaattctagcttctataagttaaactaataat…	0
contig_6	0: 1062..1082 <= 510..531	22	1	122	243	[24, 219]	[0, 0]	[0, 2]	0		tttaaatttttaattaccttctttgctagcgacttgtttagttcccgtagagcctttcgctggaacaagtcacaatgtgagatatacagacacgcatatatgcgcatgcataaacaccagtttcatttcatatttgaatatgatgttaatcccattaaacatacctaaagtttgatgctaagcccacccgagtgaaggtatacttatagttaaggtaacaattaagctaattaacccagaaacatacaacgattagttaatgtcctcgcacacgtacaaacacatgcatattggaacaacattctaccttcttgtccatctctgaaatggattcatgcacgagttggttctgcaaatgtcagaattatatatggaataagtataaattaatttatatta…	1	AAAACATTTTCTCAAAACAAGTTCTTCATAAATATATCAATACTATATAATATATATATATATATTAAATTACTATTATTAAGGCGAGGGATACTATTACAACAGTTTAGGGGGGAGGGAAGTTTCGAACTTCGGATGCATGGGTAGGAACCCAACACCCTAT
contig_7	0: 3277..3298 <= 469..491	23	1	120	237	[62, 175]	[0, 1]	[0, 1]	1	ATACAAACTTTTTGGATTTAATTTTTAGTAAAAATGTAAATGTATTTTGAAGAAAATATTTGAAGTGTTTATTCATGCAAAACAAAACCACCTTCATCAAC	ccttgcgtttcaaatatgaagtcttaatcgatactttatacaaaggtgctatagagatattgagcttattgcatcttgtatacattccgacgattggctaagcgaataagtcaactttaaagtggatttgtatgcgaagagtgtgttatgacccgtggccgcctgagatgagcttgcgaatctaaaatgttgtggagaatgcatttcaaaggtagagagaataatcgtaaccatcataactacgtatgtttttattttattggcacgaaatgtcacatataccagtgttttataagtccttctctaaagcatcgaatgaagtgtgcgatgactataccaaagcaaaacaaaaccaccttcatcaacaacaccagactcgtttaggaaatgtttctaaat…	1	GTGCCTTGATACCATCACTATTTGGAAGTTTATACTCGCCTACGTGCACAAGAAGTCAGTGGTCTTAGAGAGTGGGGCACATGAGTCGAGAAAGCT
contig_8	0: 1317..1338 <= 459..481	23	1	119	235	[53, 182]	[0, 1]	[0, 0]	1	AACCAAATTAACATTTGTGTCATTTTCCTAGCTACAGTAACAAAAATTTCACTAGTATTGTTGGAGATGCTATATCAAAGCAAGGTATATGAAATTTTTTAGCTAGGTTGAGCTCGATTTCTTAGGCGGCGTTTCTAAATCCATTTACTTT	gttaaacattaaaaactataaaattgcattgtttgtgggcttcaagagaagaaaaagggattggagtctaaagtttaggaaaaaataataacaaaatattttaactttagctaaagtagctagtattgttgggagtggtggctaaccaaattaacatttgtgtcatttggctagctacagtaacaaaaatttcggtagtattattggagatgctctatcaaagcaaggtatatgaaattttttagctaggttgagctcgatttcttaggcggcgtttctaaatccatttactttcttacaaatacaaatttctaggtttctcgaatagagaagttaggttttttctttgatagaaattttagctaggtttcagtaaataaaatttgagatgaggagtta…	0
contig_9	0: 9952..9971 <= 486..506	21	1	118	228	[85, 143]	[0, 1]	[0, 0]	1	ATGACTCAAAACTGCCTAAAAACCACTTTCTGGGCTGTTTTGAGAACCTAACAAGAACTTGGACGAAATTGGGTGAAAATAAAGGGGGATTTGTTTTGGAC	cctcccactccccccatgttctctctccctctctcgctttctccttctcatttaaaaaaaaaatgaggatatcctcttgaccgttagatttggctataataaaatcatgtagttgagattttatagcctgtgatttaatctcaaccatagaattttattaaagccaaatctaatggttaagagggtgtccccattttaaaaaaaaaatggtcccttcccttaaagggcttgtgtgtgtgtgtatatatatatatatgaggggtattttagccatccacaaattttaaaatgagtgaaatcaaacttaattaatgattttacttatgtggagtctagttagtaggtttaattatgagaaaaaaactatgttaggttttaagaaaagaaaatacattttca…	0
contig_10	0: 1062..1082 <= 555..576	22	1	116	230	[42, 188]	[0, 0]	[0, 0]	0		caattaatatttgcggttaatccaagatttaattttattattattctaagaaaatatttctcataaataaacatataagagcgcttttgaaatttttaatacctgctttgctagcgagttgtttagttcccgtagtgccttttgctgttacaagtcacagtgtgagatgtacgacatatgcatgcataaacaccagtttcattcatcttgaatatgatgctaatccaactaaacaaacctaaaatatgatgctaaaaacaacctgaatgaaggtatatacgtaattaaggttacaattaagctaatcaaccagaaacatacagattaatgtccacacagatgcatgtaggaataactttataccttcttgtgcatctctgaaatggattcatgcatgag…	0
contig_11	0: 9956..9975 <= 452..472	21	1	112	223	[59, 164]	[0, 1]	[0, 0]	1	AACTAGAATAAAATATAATCTCTCCAATAAAATGCAAAGAGAGCAAAAGTGCCAACGACACACTCTGAAATTTGTTTTTGCAAGAACAAAATGCATCG	attaatattaaggcccatcattgaatccaataaaacaattaatcagacaaacgttaatcatgtggaagcgatgtataattgggcaacaaaatgcatagaacaattagttcatgaactttagagaatgtttgaccaaaaaatttgtcgtactaagaacacaccgtgcacacttggatacataaaacggtaaacatcttacaataacgaaaaaggtgcaaaattctcacatgtttatcgacaaacacacaatcaagactttgaggctgaggatcatctccgatggtttttgtgatccacatcctgcaaaccctgatttggattttgtttactggctggtatggcctcagacaatgaactggcatcacctccatcaatctagatagataaaaaattgagacg…	0
contig_12	0: 1881..1900 <= 482..502	21	1	107	212	[32, 180]	[0, 1]	[0, 0]	1	ACAGTACGGAACAAAGCACCAAAACACACAACACAGAATCATGAAAAGTAAGCACGAAAAAAACAGATCAAGATACAAAACAAAGACTTTGGGAA	aaaacaaagactttgggaaatgccacattcaaaaacccaagtttaattacatttcaaatcgcaaaattagaagaaaaagaaaagaggggttaccacacttctttgtctctcagcagcaatggcgaacccaaaggccactaagctcagaaccaccacaagcaggtgcaccagagtcgagccctttccttctcccatggcttccttccttcctctcccacctccctcctctctctctctctccctctgcgcctgtgtgtacactgtgtaggaaagttgagtacgaaaaagagtgagactgaacaaaaagcgacaactttctttgaacgcagtgtgagttgcaaagcactgtaagctgtttaactaaaagaacccttttagacccacgcgatcatttaagag…	0
contig_13	0: 1296..1329 <= 343..377	35	1	103	200	[66, 134]	[0, 6]	[0, 0]	3	TAACTTAGGAGAGCAAGGGGTTTTTAATCTAAGATGTATGGGTAAAACTTCAAAACTCTATCTACTTATTCTGACAATAATCTAATTAGAAAAGAGCAAAATAAACTAAAGATAAAACAAATAAAAAAACAAGAAGTTTTATATGCT, TTTTACTATTATTAAGAGATGAAGAGAATTTGAACCTATTACAATAACTTAGGAGAGCA, AGTACTAATTATTTCTGTTCATAACTTTGTCATGTATATATGTAGACCCCTTAGATATGGTACCAAAAATAGATAAAAAGGCCGATCCAGAAAAAACTAGAGGGAGAGAGAGCTCAAGTGTGTATGTTGTTTAATTAAGCTTAGCTTTG	atatgctagtaatttctagcaagtcaaagggagaaaatttatataaaaaaaaaaacagaagtactaattatttctgttcataactttgtcatgtatatatgtagacccctgtaccaaaaatagataaaaaggccgatccagaaaaaactagagggagagagagctcaagtgtgtatgttgtttaattaagcttagctttgttttcgtatttaagatttctggagtaacacaagcaaaaaacaccaacaagaagcaggaaaaaaaatagacataaatatatacccagataaatatatgagcttaaaaagcttaagtaaacgtaaagacctggaatcagtagaatACTCAAAGAGCTTCCCTTTGGTGGAGAAGACAATaagtgccacatcagcatcacac…	0
contig_14	0: 1319..1338 <= 478..498	21	1	97	193	[38, 155]	[0, 0]	[0, 0]	0		cctctctctcacgcacacaccagcactatacccagtctgtctctccccctttccagtggtacactggtccctcaacgaacagctggtctttgcatgaaatcaaagagagagaaaatccccacaaaagaaactcaagaaaatttgatatattttttaagaatcaatttaagggaaacacaattgtgaagcaagaaaattcaacagcataaaccagaagaagggtatcccatattaaaagcaccgcatgtgaaaaaaaatgtaacgtacgggtagaaaaattgccaaataatttaactgaagcatatagcacgccctaaaaaaccagagtaaaaaagataatcgagaagaacaatgaacttcaatcgtaccgccgaggtttctttgggaaaaaaatatata…	0
contig_15	0: 836..856 <= 634..655; 0: 834..859 <= 638..664	27	2	96	188	[33, 155]	[0, 0]	[0, 0]	0		aaaaatttgattaaccattgcactttataaattagtcacattctttgctacagaaattgtaacatttgtactttggcaataaaatgcagctttcatttaattctttggcatgtaattaatttgtgcttcatgtactagaagccaagtggaacaaacatattgtggagttattttattaaagaaagaaaaataaaaaaatttaattgcaaattggtgaggtcaaataaacaggctagcctccttgtttgtttcagaaaacttttgatttagtattatgtgtatacaaagtgatcactaatgaaacaaccaaatttgtttatagtaccaatgtgtttacaaagtgatcagtaattaataaaagaagggtatcatagttcttatcatacttaacattaagtt…	0
contig_16	0: 3279..3298 <= 594..614	21	1	95	183	[49, 134]	[0, 4]	[0, 0]	1	AACAAGGAGAAGTTATGAGAAAGATGGAAGTATAAAGGTGAGGCTGTGCAGAGACGTGCATAAATATATGCTAAGGTATATTAGATTAGGGAATAATTTT	caaaccttatgaacgtaagttaaatttagaactaagtgaaaaaaaacttacataatcgaaaagagcttatttagtctcagggttttagccagaatcgaatgtaggacgaagattgtgcaatggtattattgggtgtgagtttattgatcaattttaattttgttgttaatttcatcttgtactttatggtaattatgcaatagggtaaaaaagacatttcacatttaaaatttaagttgggtgtaaaaataggttgtatgggttcaaataaaattacccaaatattattttgcttgttagtccgacactggactaaatgatgtggagctagaaataatcacaaggcgaatttttggacaaaagaggacaaaaatacccttgaggcataacgagattcct…	0
contig_17	0: 10661..10680 <= 570..590	21	1	94	187	[33, 154]	[0, 0]	[0, 0]	0		aatgcggttttgagttatatagagacgactcaagttttagggggcaaattgggataaaaattgagttccagcaaacacagctgatcctttgtttatttgacatctcgattgctggataatatcaacagacccgttgaagaaagcttaaaagaatctttaaattttctttgacagaccccagcaacagcattatggtcttcacaatgattaaactccaaagagcaaattcttgatctcattgacaagcaaccgctcttaagctgataaaacagcttgcctgcacaacagcagctagcgaagtgagttctacaaacattgtgtttaggaacaagggagttaaaatacataaatgtaaattatatacaatcttttatttttcttgattggaatttcgaaaga…	0
contig_18	0: 4348..4367 <= 122..142	21	1	92	180	[40, 140]	[0, 39]	[0, 0]	2	TCTGGTTCTGGTTATGGTTCTGGTTCATTATCTGCTCGGCTGCTCTAACCGAGCTTATGTGAGGATCTTAGTTTCCAAGGCTGTGAGGAAGTAAACTTTCAAATTTAATTTAAAAATGATTTCTTTAAACTTATAAACTGCAATTGCTATTCTAATAAAAAAGTGAGGTTTTAGGTTCGATTATCGTGAAAAGCGAATTTGAATCACAATAGATGGCTTGTTCATTGTGATGTTTATTTTTTTAATGTAGATAATATCGCTTGTTTAACGAGAAAAAAAAAATTCACTCATGATTTATAAATAATTATGTATTTTATCTTAGAGGTCGATAGTCACCTTAATTTTTTTCTTAGTTCAGTATTAATTTTTTTTTTTT, ATGATTTCTTTAAACTTATAA…	cgacagtcaccttaatttcacacataggtcagtattaatttttatttcttttcaaataaattaaaatttactcttgatttatttctccctaaagggaaaattgttgattgactttaaacctaATTAAAATGAAAACAATATAacatcccgtttcggacggcaggctgggtgaatattatgggcatctgcagtagtcatgcatgcatgcagatgcatacaaattaagacaaggtttgtgtcctgcggctcttgccatgcatgtttgaggggcctccatgctggatgcacgtccagtactagccactcttgccatttgaaccgagcaccacttttaaatgactaaactacagaaactgaaaagcttgctttaagcattaagctcccaacttttggctcttc…	0
contig_19	0: 5625..5645 <= 481..502	22	1	90	178	[43, 135]	[0, 0]	[0, 0]	0		ttaaatgaacattcgacccaaaaaaaaactcggtttattgaacaagatgcctttagtttaaactccgaatttgtataacacaataaactccaaacaaatgctgcatgacaaaaacgaaatacaagtcattgaaggcattcatgaataaaataaagagaataacaacctgttctcaacttctgtagaaactgagtcagatgtgacggaataacccttgaacttcagagcggtagctagtttacgatacttatcatctttccccactatatatagcaccttagaagcctgaggttggtgtcgaccacgataagcctgatcaagaactccgatagcctgcaaaagtacttgacaggtaggtataactgaattctgtttcaaggatgtattccccaacaatcc…	0
contig_20	0: 9956..9975 <= 391..411	21	1	88	174	[74, 100]	[0, 0]	[0, 0]	0		acgtggaagtgatgtataattggacagcgaaatgcatagagcagttagttcatgaactttagggcatgtttgaccacaaaatttgttgtactaagaacactgtgtgcacgcttggatacataaaaatgttagcatcttacgataacaaaaaaaggtgtaaactctcacctgtttatcgacaaacacacaatcaagattgaagttgaggatcatctccgatgctttttgtgacccacatcctgcaaaccctgattcagagcttgtttgttggctggtatagcctcagacaatgaactggcatcatttccatcaatctagatagataaaaaattcgtaagcaaattaaattgaaaactgaataaggtgatttatcaaagtaatggtgcattcaTATTTAGA…	0
contig_21	0: 836..856 <= 502..523	22	1	87	172	[28, 144]	[0, 0]	[0, 0]	0		ttttcttaaacctattgctaatgcaagaattttcctactacatgtaaataaattacaagcggattaaaaaataaaaaataaaacattgaataagagctgcaacaagaaaacactaatcaagctgtgtaagaagaagaagaagatgatgaaaccaaagtcctccaaaggtagtgtccgcttgccatgtcaacgaacgtccaaaaaccctttccggcagctgatgcaaccttggaagacaaggaaggggatgccgattgacctttgagcgaactgagcagttcctggtgatggtcagcacaagtagtagaatcttggaacaagttttcgaggttcctcaaagcgaagaatgcggcgagcgcggcggaaaagaagatgagtatgaacctcagcggacacatt…	0
contig_22	0: 984..1003 <= 436..456	21	1	83	165	[29, 136]	[0, 0]	[0, 0]	0		acgtaatctcttgtaaccgttgtacccaactaaatcccagctgaaccctcccaaaatgttgccaaagcatatccttttatagccacctgtgtaaacctccagagtatgataattaaaccattcactcaccagtaccatgtacaaatgcacagatcaatgccatgcatgaatacaatggccaacacgcaataaccacaagcatcaaaccgtatcatgaaagtaatcataatgcatgaataaactccaatgcatgaatgaagccttgaaagtccaaaggcttccacttaataagggacgttcacacttcattggtttctttaacaaagctactctatttaaagaggactatgcatcgaatcatttcaataaccatctgatcaagcatctttatcaagctag…	0
contig_23	0: 984..1003 <= 406..426	21	1	81	154	[50, 104]	[0, 0]	[0, 0]	0		aaactatgcctaaatccaagctgagctctgccaaaatgtggccaaagcctatccttttatagccacctgtggaaacctcccgagaatgataactaaaccattcactcaccactaccatgcatgtaccaatgcatagaaaaatgccatccatggatacaatggccaatacaaaagctacaagcatcaaatcatactatgaaaataatcataaataatgcatgaatgaggccttggaagtccaaacacctgcacttaatgaggtacgtccaacacttaataggtttctttcacaaagcttttctatttgaagaagactaatgcatggaataattccaataaccatctgattaagcatcttcatcaagctagggttctgaaatagtataaccaagatgaacc…	0
contig_24	0: 4498..4518 <= 440..461	22	1	81	162	[22, 140]	[0, 0]	[0, 0]	0		tttaatttttttaacgatatcatataacgatggaagaaatcatgaatggaaaatgataccaaatattggactcacattttctttcgttgtgttatgtattaagtaaacgcaagataaatgaatgaaaaataatccaaaaaatattggactcactttttcgttcgttgtgcattagtaaacgcaagatatgttaagaatgtgagtgatactcatacatatccaactcttgttttgactcgtgtagtggttgagaacgaatttcaagctcgtattctataaggtacgtcataaggttgattcttgttactggtgaatcacacatgatggccacggagattaaaaatccctatgcgagtcttttagcctctggaaaaatgaacgaccgtgatgaaaccactg…	0
contig_25	0: 8959..8979 <= 473..494	22	1	80	156	[60, 96]	[0, 1]	[0, 0]	1	ATGTTTGAGTTTATCCTTATATCTTATAATTGGAAATTTATTATTAAGATTTCAAATTTATACATTCCTTATAAAATACATCTGAGTGTTAGCAAAAACAGAAAGAAAAAAAAT	gaaaaaaaattatggttcctcaaaatacttttcataccttgtgaagaaatgaaagataataataatacaaataataattatcataacgcatggggaattggcgaattgcagatagtttgttcactataatggccaactacatctacgtatcaaactcatcgtatataaacaatttttgtatctgtaagtcgaacatatatataagaatctttcttaaccacatgaagacaattattaattagtaaaccaaatgctagtcgcttaacatctactttttgtgattttatgtttctagcatacaagaaaaagttgaagtttttatttgagactaactagatcagattatttgaagggacactttggatgcggtccctaactaccaatgttctttgactgaaa…	0
contig_26	0: 10661..10680 <= 507..527	21	1	78	153	[39, 114]	[0, 1]	[0, 2]	1	CACTTTTACAAAAAAGTTTACCAAACACTCTGCTGATTTATTTCACAGCCGCTTATTCTCACAGCACAGCCATTTATTCTCATAGCAGCTTTTTTTC	gtttatttaaaggcgttgactgtatgcatcatcttctcttcagataactcccaatctggtgattatctttgcatttcgtgttgtggtttctacccagcgcaaggagttttatctattgagtcataatttatcctattatatcttccaaattatacagcataactcaattgtgattcatattggtgtccagatgagcataattcccactcttttggcctgaaattatacaccaataaaattagttaggtcaccattttggtacattccactcttaggtttgcaaattctacaagctgaatataaatggatgtctattttgacatattgtccaatgaacctacttctcaggatgagtggacatcaatgttttaaaaggcaaaggcgaagccaaagcatttc…	1	GTAAAATAAAACAGAATTTCACTTAAACTAGGGAATTAGGATGGGAAAGCAGTTTTCCCACGTTTGGCAACCCTGCTGCGAGAGACAAGGTGAGATCACTG
contig_27	0: 836..856 <= 486..507; 0: 834..859 <= 490..516	27	2	77	152	[31, 121]	[0, 1]	[0, 0]	1	ATTTGATTAACCATTGCACTTTATAAATTAGTCACATTCTTTGCTACAGAAATTGTAACATTTGTACTTTGGCAATACAATGCAGCTTTCATTTAATTCTTTGGCATGTAATTAATTT	gaacaaacatattgtggagttattttattaaagaaagaaaaataaaaaaatttaattgcaaattggtgaggtcaaataaacaggctagcctccttgtttgtttcagaaaacttttgatttagtattatgtgtatacaaagtgatcactaatgaaacaaccaaatttgtttatagtaccaatgtgtttacaaagtgatcagtaattaataaaagaaggatatcatagttcttatcatacttaacattaagttcatggttattaaataattaacgaagcaattaaatatttgatcaatgctcaagccggccataggtatgccaactccgaatcatttccatgcatataaattcccattagaagcttgttcttaaacataaaatttgttgatacacagattg…	0
contig_28	0: 2264..2284 <= 476..497	22	1	76	148	[18, 130]	[0, 0]	[0, 1]	0		agaagctttggaactgcctttcccttctattccttttctaaagttatgcttatattttaccgggcctagagaccattcagatccttgctgatgctttgccgaagattgttccatatgctttgatcaaccatcgggaggtttgcttcttgtactttttcatatgtacataaatattatatatgtgtgtataaatatattattgatattatcattgtatgatggatctttaaattgatcctttaatagaagacatatttttattttttttattggttatgcattcacaggagcttcttcccctaatcatgtgtgtgattgaacgccatccagatagcagcacttgggattccttaacccacacattgtttaatctaatcaaacgcccagatgagcagcaga…	1	GGACAAATATTTCAAGGTCAGCCTCACTAATATGCTTCAGAGGCTCTCATTGAGAGGAATTCTGACTTGACAGAAATGGCTACAATGTAAGCTCTAGAACAGGTTGATGCCACATGGTCTAGGGCATGGAGAATT
contig_29	0: 2452..2471 <= 528..548	21	1	73	143	[50, 93]	[0, 0]	[0, 0]	0		ttctggtcctcgggcgccttgggcttcaaggcactgttggatcccatatacgatgctcggaggctcgatttcatcacatcaaacttcggttccacattctcgctatatatggcgtcgtccaatgtcgacaacgcctcctcctcataatcatcatcagacgatgtagattgacggtcaccattgctttggcgaatccttctgacgtgcgcagtgtctatccgctgcaatctctcctccattttagtggccctccgccgtctcttggaattgctatggtccacttcttcatcttcgtcttcgtcgtcttctaggtcgctgacatggattagggttttggattgcttgaaggaaggcgagtctagggttttctggaccaacttgatgaaagactggagcttg…	0
contig_30	0: 1028..1047 <= 490..510	21	1	72	144	[52, 92]	[0, 1]	[0, 3]	1	CAGCTAACTCCTTCCTCAGTTGTTGAGTAGCTATATTATTATTCTGGAAGATGAGGGTAGATTCGTTCTTCGGGCTTCGGTCATTGCCCGCACCTGCTTCT	gaattcccaaacaaccttaacttgtagttcgggttgtcttcatatgccacacaatgattggagaatttgaaaatgtggtctctagaggacacactgccgtcttcaccagtaaatgttgggaatgcaggcattttgaagttgagaggaaacgagttttgctcatcaatgtattcaggataaggcttttgataagtaaccctgaacactggacgagcttgtggttaagcattatgagccaccgtcctccttaattcagctaactcctccctcagttgttgagtagctatattattattctggaagagaagggcagattcgttcttcaggcttcggtcattgcccgcacttgcttctttctttgactcgggcttcctccagtttgctcctcctcgcttatta…	1	GTAATTCTTCACGAATTCCTTTTCCTTCAGACTTTCCGAATGAAGTTGGGCTTTCCAGGACCACCTGTCTTGATGGGGAATAAAGATTTCCTGATTAATCTGCCATTTGTAGCAAAGGTTGAGACGAACCATCATTCGTATTCTTTCTGCAAAGTTTA
contig_31	0: 3282..3303 <= 411..433	23	1	72	143	[37, 106]	[0, 1]	[0, 0]	1	AAATCTCCTGAGAGCCAGTGCTGACAGCGCCGTGGGAAGGGAACGCCAAGCGTGACAGGCCTAAAAGGTATGCGGTGGCAAATGCCGGGAAGATCAAATCAAAAAGCGGGACAAGG	gctctattactcgcagtgaacccattacaccgcctacagcagactgctggtgctgttggcggtggagcggtttctgttggggtttggatcctggggttgtggtggttgtgtcgggctctgatctaggaggcacggcaagagatacacctgacatgtcttcttttttcagatttttaaatattttgttctcagagggtgactaaatgggtattaatcaaactagctaggtaatagaagtatttggttagtgaattcctgctagtacagaacctgaaaagtaaaaacaaacacaaacaaaatagaattaaatcatctgaatcaaacaaatccaacatgaaagagaattgctatatattaattattaccaattggaactgttccaacaaggatataacttgg…	0
contig_32	0: 4336..4358 <= 488..511	24	1	72	141	[35, 106]	[0, 1]	[0, 2]	1	TTTTTTTTTTTTTTTAGCAATTTCTAAATTATTAATATATAATAATAACAATATCCATGTATTTTTAATTAGACACACGACAAAGTTTCAACGGGGACCAAAGGACCCCAACCAATTCCTCATTAACCTTCACTATATATGTACAATATT	aaaagtcactgcacaacctctaaaacctcatataccaacacaccacatgtacattactgcgaaagtcactagacaatcgatataactttaattccaagatgggccctatactaacctagtttccatgtggctccaccactgagaatgagatttttgaagtgttaataatatttttcataataaatggtcataatcagtatacttaagatgtgaaaaaagagaaaatcggtgtgcattaatcagttcacaaaaagtattgggaattgttattagcactcaaaaatcacattttacactcctcacaaatgtatttttctttctaattatagaaagtttggagtgccaaatgaaatttttgaaatgctaatagcaatttctaaattattaatatataataat…	2	AAAAAAATCAAACCATGAACCGCGACATCATGTAGCTTATAAATATTGTTGGAAAACATGGTTCAAACCAATATTGTGGACCAAGAAATGTTTTTTTTTTAATAAAGAAAATAATAGTTGATGATTTCATCACGGTAGTCCATACTTCTAA, GAAATTACTAGAAACATAGTTTGTATATCATATAATGTAACGGCTGATGGTTTGACTATTTTTTAAGTATTGAAAAATAATCTGACCATGAACCGCCACATCATGTAGCTTATAAATGTGGTCGGAAAACATGGTTCAAACCAATATTGT
contig_33	0: 836..856 <= 385..406; 0: 834..856 <= 389..412; 0: 834..856 <= 395..418; 0: 834..853 <= 401..421	24	4	70	134	[21, 113]	[0, 1]	[0, 1]	1	ATGTGAATAGTGTTTTGGACCACATTTCAGTTTATTTACAATATTGCCACTCGAATGCTTTTACCCATCTTTCTCTTTATTTACAAAAAAAACCCCTCAGGCTGCAAGCCCGATTTGTAGCCTGTGGGCGGCGTCTCGGGTTTGGCGGGGG	taattggctacatatttgtctacatggtagtctattcgaaatttgggtgttatttgaatatttaatattagataggattttgtttggaaaataaaagtttcaaaggtctatctctaaaaaaccctagaaattattatattactttagtctaaagtaggagggaaattggcactattcatgtgaatagtgttttggaccacatttcagtttatttacaatattgccactcgaatgcttttacccatctttctctttatttacaaaaaaaacccctcaggcttcaagcccgatttgtagcctttgggctgcatctcaggtttgactcggggagaaagaggggatggggacataagggctgacaaattggagagaggagacagctggtTGTGGCTGTGGCTG…	1	GGGGGGGGGGAGGGGGAGTTGGGGGGGGGAAGGCATGCGGCTTGCAGAGATGAGGATGAGAAAGGGGGAGGGACAAAGGAAGAGAGAGAGATAGGGATTGGGTGAGGGGAAGGCATACGGCTTGCAGGTAGACAGAGTCACAGGGGTGTAC
contig_34	0: 836..856 <= 425..446	22	1	70	139	[34, 105]	[0, 0]	[0, 1]	0		atttgagttttgtatttgtatttgtgatgaaatcatatacatattagtatattacatatgaatatatagcaggctagcagccgcaggtttcgatgcattcttaagtttcctcttaatttctcaaagtttaagatttgattaccattagattatgatttacagctaaacaattagattatagctaaatctaaattcattaagtacaaatcatgattattcataaaattagagtacatatatcttataaggtctggctgctgatgaaagtcgacgtgcacaaagccaatttctgcttgttcatttccatatcaggaaaagaagaattttgagaggcaattgagatattaaattaactttcatttcttacggtctacgcaaaagaaacgggtcaaaattaac…	1	AAATAACATACAAAATTAAACCAAATTAATTAACAACACATATAAATTGAAGAAATCATGTTATTTATTTTCCTGGAAAATAAAATAATATTGATTATCCAAGAACATGGTGTGTGTATCAGTGGATGGGCATATCCTTTTTTATTTTTAT
contig_35	0: 1608..1627 <= 467..487	21	1	69	136	[19, 117]	[0, 2]	[0, 0]	2	AAATGCCAATGACCTTCTTTTTCTTTTTCTTTTTGCGGCTTAAGTGTCTAAGGATGTGTAAAGATATATGGAAGGGAATTGTTGAATGTGTTTAGGTTGGATGGAGGTCACGACA, CCGCGTGAAGAACATCACTGGGCTTGTCGAGTGGTATGGTAAGAATGCCAAGCTCAGAGAGTTGGTTAACCTGGTTGTAGTTGCTGGTGATCGCCGCA	ccttaatcaacaaatacaaataagttatcaatcaaatagttaagccaattgcattcacgattcaagagttcataactggaatttatcaaatcatattgcacacataatcatggctttgaaatcacccctagctaagaggggtttagccactcatgttcacaacaaaatgaaagataatgaatttaaacatagtaaataaagaacgagttacacctaaaacgctcaaatcttcaagcttgaaatgccaatgaccttctttttcaccaccttgttgcggcttaagtgtctaaggatgtgtaaagatatatggaagggaattgttgaatgtgtttaggttggatggaggtcacgacaaggaaagggaaatgaaagtgcttgagagaatgaattgatgtttat…	0
contig_36	0: 4493..4512 <= 537..557	21	1	68	134	[22, 112]	[0, 0]	[0, 0]	0		attgcagagggaaacttgctgccaccaatatcgagtttgaaaatgccacgatgagggggagaccaacccgaaagaactcctcaaacaagctgccatcttaatttctctaccaggacattaacaagtattttcatgaactaattagattagtgccaaatccttaaaagtggatttgtactatactaattaatgaccatagtcctatgatacaaatttaggttcatcatcctttccacagaccagctaatagagatgatcatttagcgattgaattattattatgattatttcagtgttcattggaaattaacacacatgttcatctatatgtgtgcgtatgtatcaatctggcttgtcttaaaaatcgatgtttgtattgtaatatgttatcttgaattt…	0
contig_37	0: 8107..8704 <= 0..598; 0: 8706..8820 <= 599..714; 0: 8850..9025 <= 743..919	599	3	67	122	[122, 0]	[0, 29]	[0, 3]	2	CCTAATGAGTGAGCTAACTCACATTAATTGCGTTGCGCTCACTGCCCGCTTTCCAGTCGGGAAACCTGTCGTGCCAGCTGCATTAATGAATCGGCCAAC, GGGCCATACTAGTACTGGATGCATCTGCAGGATATCGCGGCCGCTTAATTAACTGGCCTCATGGGCCTTCACTTCACTGCCCGCTTTCCAGTCGGGAAACCTGTCGTGCCAGCT	CGCTGCGCTCGGTCGTTCGGCTGCGGCGAGCGGTATCAGCTCACTCAAAGGCGGTAATACGGTTATCCACAGAATCAGGGGATAACGCAGGAAAGAACATGTGAGCAAAAGGCCAGCAAAAGGCCAGGAACCGTAAAAAGGCCGCGTTGCTGGCGTTTTTCCATAGGCTCCGCCCCCCTGACGAGCATCACAAAAATCGACGCTCAAGTCAGAGGTGGCGAAACCCGACAGGACTATAAAGATACCAGGCGTTTCCCCCTGGAAGCTCCCTCGTGCGCTCTCCTGTTCCGACCCTGCCGCTTACCGGATACCTGTCCGCCTTTCTCCCTTCGGGAAGCGTGGCGCTTTCTCATAGCTCACGCTGTAGGTATCTCAGTTCGGTGTAGGTCGTTCGCTCCA…	2	ATTTACCCGGTGATTCTGGAAGCGCGTCAGGCGTATCTGGGCCAGGAAGAAGATCGTCTGGCCAGCCGTGCGGATCAGCTGGAAGAATTTGTGCATTACG, CCAATCCGCCGCCACATCTTTCGGCGCAATTTTGCCGGTCACCGCGCTATACCAAATACGGCTCAGGGTCAGCACCACGTTGCGTTCATCACCCGCCCAAT
contig_38	0: 1028..1047 <= 510..530	21	1	67	134	[22, 112]	[0, 0]	[0, 0]	0		aagatgctagtcccgccaatgaatttccaaacaaccttaacttgtagttcaggttgtcttcatatgccacacaatgattggagaatttgaaaatgtggtatctggatgacacactaccatcttcaccagtaaatgttgggaatgcaggcattttgaagttgagaggaaacgggttttgctcatcaatgtattcaggataaggcttttgataggtaaccctgaatactggatgagctcgtggttgagcattatgagccaccgtcctccttaattcagctaactccttcctcagttgttgagtagctatattattattctggaagatgagggtagattcgttcttcgggcttcggtcattgcccgcacctgcttctttctttgactcgggcttcctccagt…	0
contig_39	0: 8085..8126 <= 200..242; 1: 2616..2601 <= 242..266; 0: 8208..8294 <= 262..348	87	3	67	123	[123, 0]	[0, 0]	[0, 0]	0		aagggttatacgagctcgctgcatttggaacgtaggatcccccgggccatactagtactggatgcatctgcaggatatcgcggccgcttaattaactggcctcatgggccttcacttcactgcccgctttccagtcgggaaacctgtcgtgccagctgcattaacatggtcatagctgtttccttgcgtattgggcgctcTCCGCTTCCTCGCTCACTGACTCGCTGCGCTCGGTCGTTCGGGTAAAGCCTGGGGTGCCTAATGAGCAAAAGGCCAGCAAAAGGCCAGGAACCGTAAAAAGGCCGCGTTGCTGGCGTTTTTCCATAGGCTCCGCCCCCCTGACGAGCAT	0
contig_40	0: 1028..1047 <= 468..488	21	1	66	131	[11, 120]	[0, 0]	[0, 0]	0		ttgtagttcgggttgtcttcatatgccacacaatgattggagaatttgaaaatgtggtctctagtggacacactgccgtcttcaccagtaaatgttgggaatgcaagcattttgaagttgagaggaaacgggttttgctcatcaatgtattcaggataaggcttttaataagtaaccctgaacactggacgagctcgtggttgagcattacgagccattgtcctccttaatttagctaactcctccttcagttgttgagtagctatattattattatggaagagaatggcagattcgtttttcgagctttggtcattgcccgcacctgttctttctttgactcgggcttcctctagttggctcctcctcccttattagccaacgggggtggcctataag…	0
contig_41	0: 10215..10234 <= 174..194	21	1	65	127	[60, 67]	[0, 34]	[0, 1]	3	TTTTATAAAACTTACTACACTGTTTATGAAACTTAATGGTACTACACTGTTTTATGAAACTTACTACACTGTTTTATGAAACTTACTATACTATTTATGA, TAAGTTCTTATCCCACAAGATATTTTAATTAACCAAAAGTTATGAACTTAGATTAAAACCAACTTCACACTTACGCACCTTGTCACGTTTAAGGTTATTTTCGTACTTTCACGTCCTCGGAATTTATAATTCCGGGACGGGCTGTGACAATAACTTTCTTTAATAAAAAGACTTAAATTTTAATGAAAAACTCTTAAATTTTAATAAAAAAAATTTAATGAAAAAGACATCATTTTAATATTAAAATAAAATAAAAACTAATGTGCGAATCTACACGCTCCTCACACAAATTGTTTA…	acttactacactgttttatgaaacttactatactatttatgaaacttattacactgtttatgaaacttaactaacgacattgtttatgaaactttctacattgtttatgaaacttaacgatactacattgtttatgaaatttaacggtagatacttgtcccatattttcaagttCTTTCACCATAATGAAATAAaaagatttaaaaaaaaatagagatcaacgtccacgccgttaaagtcatgcatgactaatagctcaataccattactagaaaaatggatgatgagtccaacggtgttgcctcaccactacccctaaccatcccaacccacacctgaccgactcctcctaaccataccgccccatatgtggttctgaatcgaacggaacccacttta…	1	TAGCCTTAATAATTTGGTGCTACTTCACCTTTGGTGAAAATCGAACCTAAAACCTGTCACTTATAA
contig_42	0: 567..586 <= 456..476	21	1	64	128	[26, 102]	[0, 0]	[0, 0]	0		caattttttttagaaaaaataaatatgtagattattgtaaattaattttatgaacattttaatctaaaaaaatttaaattccgataaacatttagcatttagcctggggagaaagctggggggtatttggcccagaaataacatttggcatttagcctaaaattttgacatgggttggagagtgtttggggagggggataatttggcttttagcccaggtttggagatgatcttattatcctttattattattattatttattaccattttttttcctaatcattgaaaaattcgtcgtcaaatcatggtcttattcacaatcgaaatggtcaagggtcaaactcactactagtcataccaatatcatcccaacttaatcacatgcataacaaacatta…	0
contig_43	0: 4472..4492 <= 515..536	22	1	62	119	[38, 81]	[0, 0]	[0, 0]	0		atgctatttcttaactattttggcatcaataacatgtttcttcaacatgtttttccaccatattttttatttaacaattaacgcttacaaactgtaacctaccttctttatttacaggactaggactgctggtttttttagacatagtacattcctactcagctgcagatgagatggttggattgtcactatttgacggaactaatgactgctacttccacgcaggtatgtgtttgtttatactacttgtgcttgtaattgacagtatgataggtctcactaggagtaagcgtgtcaaatccagtgcccaatttacattgaaccagagatatattatgattactaaccgggactacttgccaatccaacacaatattgattgggttggttttgactgtt…	0
contig_44	0: 4498..4518 <= 461..482	22	1	62	122	[40, 82]	[0, 2]	[0, 1]	2	AAGATAAATGAAAAAAATAATCCAAAAAATATTGGACTCACTTTTTTTTTTTTTTTTCATTAGTAAACGCAAGATATGTTA, AATCCCACTTCTGACATTTACTTTTTCATTTTATTTTTAATTTTTAATTTTTTTAACGATATCATAT	acttctgacatctactttttcattttatttttaatttttttaacgatataacgatggaagaaatcacgaatggaaaatgataccaaatattggactcacattttctttcgctgtgttatgtattagtaaacgcaagataaatgaaaaaaataatccaaaaaatattggactcactttttcgttcgttgagcattagtaaacgcaagatatgttaagaatgtgagtgatactcatacatatccaactcttgttttgactcgtgtagtggttgagaacgaatttcaagctcgtattctataaggtacgtcataaggttgattcttgttactggtgaatcacacatgatggccacggagattaaaaatccctatgcgagtcttttagcctctggaaaaatga…	1	TATACAGTTTTTGAAAGTACCCCAGAAGCAAATAGAAGGTTTCTTCGAGAAAACTGCAACCAGAACAAAATCACAAACATTAAATGAATTCTCACCTCTTTATAATTATTGAGCAAAGATGGATAAGTTGCTGTTATTGACAATTTCTGA
contig_45	0: 9956..9975 <= 416..436	21	1	62	123	[29, 94]	[0, 0]	[0, 1]	0		acaataaaccaaacaaacgttaatcacgtggaagtgatgtataattggacagcgaaatgcatagagcagttagttcatgaactttagggcatgtttgaccacaaaatttgttgtactaagaacattgtgtgcacgcttggatacataaaaacgttagcatcttacgataacaaaaaaaggtgtaaactctcacatgtttatcgacaaacacacaatcaagattgaagctgaggatcatctccgatgctttttgtgacccacatcctgcaaaccctgattcagagcttgtttgttggctggtatggcctcagacaatgaactggcatcatttccatcaatctagatagataaaaaattcgtaagcaaattaaattgaaaactgaataaggtgatttatca…	1	CGGGTGCCAAATTTCAAAACCAACTTGTGGTGCGACAAAATCAAGTTTGTTCATAAATTCTATTGGATAAAGCACATCTAAATTTTCTAAATTTTCCGTTGAAGAAGACACCGAATCAAAACTAGGATAGGTACAACTTTCACGGGGCA
contig_46	0: 5625..5645 <= 449..470	22	1	61	121	[24, 97]	[0, 0]	[0, 1]	0		gtttattgaacaagatgcctttagtttaaactccgaatttgtataacacaataaactccaaacaaatgctgcatgacaaaaacgaaatacaagtcattgaaggcattcatgaataaaataaagagaataacaacctgttctcaacttctgtaaaaactaagtcagatgtgacggaataacccttgaacttcagagtggtagctagtttacgatacttatcatctttccccaccatatatagcaccttagaagcctgaggttggtgtcgaccacgataagcctgatcaagaactccgatagcctgcaaaagtacttgacaggtaggtataactgaattctgtttcaaggatgtattccccaacaatccagagctaattacatgaataaataactacatga…	1	CAACCCTAAACCTTTCCATACCATTCCCCATCCATTCTACACCATAAAAACCACCCAAAACCTGTTCTAAATCTCTTATGCCGTGACTATTGCAAGGAA
contig_47	0: 836..856 <= 505..526	22	1	60	119	[41, 78]	[0, 0]	[0, 0]	0		atctttggtcttattgctgtcacgctatatatggatgtgacttttggagattttgtatttgtgatgaaattatattgacaatttgagttttgtatttgtatttgtgatgaaatcatatacatattagtatattacatatgaatatatagcaggctagcagccgcaggtttcgatgcattcttaagtttcctcttaatttctcaaagtttaagatttgattacaattagattatgatttacagctaaacaattagattatagctaaatctaaattcattaagtacaaatcatgattattcataaaattagagtacatatatcttataaggtctggctgctgatgaaagtcgacgtgcacaaagccaatttctgcttgttcatttccatatcaggaaaaga…	0
contig_48	0: 836..856 <= 542..563; 0: 834..853 <= 546..566	22	2	60	111	[21, 90]	[0, 1]	[0, 13]	1	TGCACAAAAACGGAGTCTTATAAGTACTCTTTGACTCCAAACTGAAAACCCCTTCGGCTTCAGGCCCGATTTGTAGCCTTTGGGCTGCATCTCAGGTT	gatattatcccgatatttccatcgatatttccgtattttcggactaccgatatttccgatattaccgatattttcttccttgatcataattagggtgagtaattctattcattgacaagattagagttttgtggtataagttgtaaatatgttggaataattggttacatatttgtctacatggtaatctattcgaaatttgggtgttatttgaatatttaatattagataggattttgtttggaaaataagagtttcaaaggcctatctctaaaaaaaccctagaaattattatattactttagtctaaagtaggagggaaattggcactattcatgtgaatagtgttttggaccacatttcagtttatttacaatattgccactcgaatgctttttc…	3	GGGGGGGGGGGGGATGGGGGGGGGGGAGGGCATGGGGCTGGGAGGGAGGGGGATGAGAGAGGGGGGGGGGGGGAGGAAGGAAGAGAGAGAGATAGGGATTTGGGTGAGGGGAAGGCATACCGCTTGTAGGTAGACAGAGTCACAGGGGTGTACCATTCAAGGGAGAG, GTGAGCTGCAGAGGGACTCGGTGAGACCGTGCCGTCAGGAGAGAGAGCAGGAGGGAGAGAGAGGGATTTGGTGAGGGGAAGGCATGCGGCTTGCAGAGAGGAGGATGAGAGAGGGGGAGGGAGGGAGGAAGGAAGAGAGAGAGATAGGGAT, GTCACAGGGGTGTACCATTCAAGGGAGAGAGAGAGAGAGAGAGGAGATTGAGTGGTGGCATCACTCTCACTACCTGC…
contig_49	0: 4336..4358 <= 563..586	24	1	60	115	[40, 75]	[0, 1]	[0, 0]	1	CTACCCTAGTTTCCATGTGGCTTCATCATTGAAAATGAGATTTTTGAAGTGCTAATAATATTTTTCATAATATATGGTCATAATCAGTATACTTAATATGTGAAAAAAGAGAAAAACGGTGTGCATTAATCATGTCAGATACAGTAATGGG	tggcagaagggtagttatatatggtaattggtaaaaaaatgcctaaaagtaggttttcgtcagcaggcgtcgaccccaggacctaatcaaaccactaaaacctgacataccaacacaccacatgtacattactgcaaaagtcactacacaatcgatataactttaattccaggatgggccctagactaccctagtttccatgtggcttcatcattgaaaatgagatttttgaagtgctaataatatttttcataataaatggtcataatcagtatacttaagatgtgaaaaaagagaaaatcggtgtgcattaatcagttcacaaaaagtattgggaattgttattagcactcaaaaatcacattttacactcctcacaaatgtatttttctttctaat…	0
contig_50	0: 5718..5737 <= 387..407	21	1	60	117	[10, 107]	[0, 0]	[0, 0]	0		ttttcgtaaagggatgaatacaagtttaaagagtatcttatcacccttttgctagtcttatcccctacgtgcatgcatgcatgcacggcaacaccaaccgacatggtgagtttttggctctgcacccagcttccaccactaatcatctgctactacgtgtataatcccccattagccacgtgtacgttccgttcccatccgctccttgcctccacctccgcccacgtgtcctccctgtaaaaccgctctcctgtatataattcccacctgaaatccctccaataaaactaaaacataagaacaaacaaacaaaaaagacacagtgattcatctctctctgaaaaatggataattattctgaccacctcaagcaacgcaggacagaggATCCTGCCGCCG…	0
contig_51	0: 2264..2284 <= 444..465	22	1	58	116	[42, 74]	[0, 1]	[0, 0]	1	TGTGTATAAATATATTATNGATATTATCATTGTATGATGGATCNTTAAATTGATCCTNTAATAGAAGACATATNTTTATTTTTTTTATTNGTTATGNATTCACAGG	cttttctaaagttatgcttatattttaccgggcctagagaccattcagatccttgctgatgctttgccgaagattgttccatatgctttgatcaaccatcgggaggtttgcttcttgtactttttcatatgtacataaatattatatatgtgtgtataaatatattattgatattatcattgtatgatggatctttaaattgatcctttaatagaagacatatttttattttttttattggttatgcattcacaggagcttcttcccctaatcatgtgtgtgattgaacgccatccagatagcagcacttgggattccttaacccacacattgtttaatctaatcaaacgcccagatgagcagcagagaagaattataatggttgtaggctaatattca…	0
contig_52	0: 9956..9975 <= 516..536	21	1	58	116	[34, 82]	[0, 0]	[0, 30]	0		gtgtaatatatcacgagggatagacaataggtggccactcatgtactccttcaacttgcaaagcttgagctcgtttactaactttatagtaaatatgtatgtagtaaaccgcgtgtcttcttcatcaggaacctctaccttaaatgatccagtgggcaaccgcactgcactgaagatgttcttttcaccatcgtatgcagtacttgacaatggaaagtccgtaggtttatcagaggatagcttcttcctgattgcagagagctcagacttggaaattttcatatgattaggagcaggggtctctgatttgacatcaacaccgtagtgcattatgatactctcaggattgaacgagatattaaaatgattagaacgaagcataacagtttggatagcttt…	2	GAGGTGAATGTTGGCTAGCCTTACCCCCATTTATGGAGAGGATGCTCCCAAGTCTCGAACCCGAGACCTACCGCTCATGGGCGGAGGCACTTGCCATCGCACCAAGTCTCGAACCCTAGACTACTGAAACGCATTTTTTCCTCTGTGAACATATTTATGCAAAAACTCAGTAAAACCAACCAAATGACCAGTTCAATGTTCGGAAGTGCCTTTAAATTTTTTTTGACAAAATTTGGAAGAAAAAACTTGTTATAAAAACGCTTTTGAGTTGCAAAAGCACTTGGAAACGCTTCAAAAGCAATTGGATTTTTATTAAGGAAAACTAATAAAAAGGGCTTGAAAACTTTGAG, AAAAAACAACTTGTTATAAAAGCGCTTATGAGTTGCAAAAGCACCTG…
contig_53	0: 1608..1627 <= 358..378	21	1	55	107	[21, 86]	[0, 1]	[0, 21]	1	TAACTTAACGCGATCGTTTATAAGCGACCTTCACTACATGTGAATATAAGTTTGTAACGATTATGTGAAACTTCCTTATATTCTAGCAACGGATTTATGCATGCCAATTAAGTGTCGACCCTTAATTAACAAATACAAATAAGTT	ttcataactggaatttatcaaattatattgcacacataatcatggctttgaaatcactcctagccaagaagggtttagccactcatatttacaacaaaatgaaaggaaattaatttaaacaatagaaacaaaagaaagaaaacacctaaacgctccaacaatccaagttggacagcaagcacgtccaagcattttccttcccttcctttgctacggcacaaggtgctggtgagtgtttgaaggtttgtttatatggaggaatggatgtaaagatgaatggatgtgtttggatgaaggttgtattgaaatagggatgaatgatcaagcaaagtatgaactaaatttatgttacacacacACTTCCTTATATAGAGGAAGtgcatggcaatggaagggaac…	3	GGCAGAAAATAGGAAAGGGATGGCTCCCTTGCACGACAAGGAAGAGAAATGGTGAAGGATGATATGGCTTGGACTTTTAAGGTAGGTTTAGTACTTGTAGAATATGTAATGAAATGTCCCAAAGTATTTAGAAACCCTTCGTGTGACTGAATCTTTGGTAATTTAGATTAGAAAAGGTAAAGACAAGATAAGGCAAGTTTGACTAGTCTTTCCTCTTTCTTGATGGTTTCCTTGTCTTCCTTGGTCCTCTATTTATTTTCTTCCTCTCCTTGGCACATTCCTAGCTTCTTTAGATCTTTAATTTCG, AAAAACTCCAAATGATGCATCTACATGCATTGTTATTTGAGGTTCATTATTTGCGGCAACATACCAAATCATGCATCT, TCCTAGCTTCT…
contig_54	0: 1608..1627 <= 501..521	21	1	55	109	[19, 90]	[0, 0]	[0, 1]	0		aatataagtttgtaacgattatgtgaaactttcttatattctagcatcggatttatgcatgccaattaagtgtcgacccttaatcaacaaatacaaataagttatcaatcaaatagttaaaccaattgcattcacgattcaagagttcataactggaatttatcaaatcatattgcacacataatcatggctttgaaatcacccatagccaagaggggtttagccacttatattcacaacaaaacgaaaggaaatgaatttaaacattagaaacaaaagaaagaaaacacctaaatgctctaacgatccaagttggacaacaagcgcgcccaaacactttccttcccttcatttgctacgacacaaggtgtttgtgagtgtttgaaggtttgtttgtat…	1	GTGACACCCCTTTGTGGCTGATCTCTTTGTCATTTTTACATTAATTCTTATTTCTCTTTAACACATTCTTAGCCTCTTT
contig_55	0: 3855..3874 <= 418..438	21	1	55	107	[20, 87]	[0, 0]	[0, 0]	0		atgaacgtcgaccgattggatagacaatgttttccataaacgacctatgaaggcgaccgattgggatagacatggctggacctgtagagtcattttgtgttaggatttgcgatcgactaaatagattaggattttctctgagttgtggctgtctatttatcctaagtcttagccggcgaaaagtcttgatttgttgatattgtttgataccgatccagcggacctatattttcaccgatatagttgaggttgtagaacttggtgtataggattcagaacttaacagtgattagcataaccttgtcttcaggtttttgaagtcaaaggtgagaatattccttcctcggtcggagtcgctcgatttagaagttagttgtggatttcaccacatcaccatat…	0
contig_56	0: 4472..4492 <= 504..525	22	1	51	101	[27, 74]	[0, 0]	[0, 0]	0		taactattttggcgtcaataacatgtttcttcaacatgtttttccaccatattttttatttaacaattaacgcttacaaactgtaacctaccttctttatttacaggactaggactgctggtttttttagacatagtacattcctactcagctacagatgagatggttggattgtcactatttgacggaactaatgactgctacttccacgcaggtatgtgtttgtttatactacttgtgcttgtaattgacagtatgataggtctcactaggagtaagcgtgtcaaatccggtgcccaatttacattgaaccagagatatattatgattactaaccgggactacttgccaatccaacacaatattgattgggttggttttgactgttatgggagaaga…	0
contig_57	0: 3854..3874 <= 486..507	22	1	50	99	[21, 78]	[0, 0]	[0, 1]	0		cttttgtgaaattgacttattaatcgttaacacattatgactggatagacaaatttgggttggcaaccaatgaacgtcgaccgattggatagacaatgttttccataagcgaccaatgaaggcgaccgattgggatagacagggctggacctgtagagtcattttgtgttaggatttgcgatcgattaaatagatgaggattttctcttagttgtggctgtctatttatcctaagtcttagccggcgaaaagtcttgatttgttgatattgtttgataccgatccagtggacctatattttcaccgatatagttgatgttgcagaacttggtgtataggattcagaacttaacagtgattagcataaccttgtcttcaggtttttgaagtcaaaggtga…	1	AACTTTTTTTAACGATCGAAACATAAAAAAAAAAAAATATATACACACACACACACACACATATACATA
contig_58	0: 834..853 <= 422..442	21	1	49	97	[22, 75]	[0, 0]	[0, 1]	0		agattagagctttgtgacataagttgtaaatatgttggaataattggctacatatttgtctacatggtagtctattcgaaatttggatgttatttgaatatttaatattagataggattttgtttggaaaatagaagtttcaaaggcctatctctaaaaaaccctagaaattattatattactttagtctaaagtaggagggaaattggcactattcatgtgaatagtgttttggaccacatttcagtttatttacaatattgccactcgaatgcttttacccatctttctctttatttaccaaaaaacccctcaggcttcaagcccgatttgtggcctttgggctgcatctcacgtttgactcggggagaaagaggggatggggacataagggctgac…	1	GGGGGGGGGTTGGGGGGGGGAAGGCAGGCGGCTTGCAGAGAGGGGGATGAGGGGGGGGGAGGGAGGGAGGAAGAGTGAGAGAGATAGGGATTTGGTGAGGGGAGGGCATACCGCTTGCAGGTAGACAGAGTCACAGGGGTGTACGATTCAA
contig_59	0: 837..856 <= 506..526	21	1	49	96	[10, 86]	[0, 0]	[0, 0]	0		atttgagcttaaactcccggacgatgttaaaaagagctctgtaaccagaccagacatatttctgggggctccagccttcgacaatcccccaccaacaatccacaacaacaccatctatattcagagattgcacatgagctagctcctgtctcaatccttcaggatcaaccaactgacagtaactgttgatgaacccagtctgcaaaacaagccccaagaattgtatcacttaaaaaaccaaattttaccaaaatatgaaaatacagggaacatgggtttctcttagaatcagacaataagcaacgaaaacaaaatgcagagcgaaaaaaagactgaaaatttggctcacggcaagggcagcatagagaggaacataagccaaggcagtggtgggaatgc…	0
contig_60	0: 1608..1627 <= 521..541	21	1	48	96	[10, 86]	[0, 0]	[0, 2]	0		gaaactttcttatattttagcatcggatttatgcatgccaattaagtgttgacccttaatcaacaaatacaaataagttatcaatcaaatagttaagccaattgcattcacgattcaagagttcataactggaatttatcaaatcatattgcacacataatcatggctttgaaatcacccctagctaagatgggtttagccactcatgttcacaacaaaatgaaagataatgaatttaaacatagtaaataaagaacgagttacacctaaaacgctcaaatcttcaagcttgaaatgccaatgaccttctttttcaccaccttgttgcggcttaagtgtctaaggatgtgtaaaagatatatggaagggaatcgttgaatgtgtttaggttggatggag…	1	AATGTTGTCTCTCTGTCTTTGCATATGTGTGTGCTATTTTCTATCTTTATTTCCACACGTACCAGCTATTACACTTGCACACACACATGTTCTTCATCATTTCAGCTAGCAATCA
contig_61	0: 834..855 <= 495..517	23	1	46	90	[9, 81]	[0, 0]	[0, 0]	0		cccgattgttgcaaaattctcataggaatagaagactgtgttgtagattgaacatttgttgatacactcgagtattggtgggaggagcaatcgaaatgttcttaattacttgagcaacaagccttttgcagaggtaattctcgtctaactgaaacatggtcgtgggccgtggcacacaaattttgataagaaaaagatcatttacggcaaattctaaaacatgaacacatacggaattgaaatttaaactgtacggaaacaaaaggccaaagtataaatcccaccaataaatacatattcaatcagccgtttatccccgtcctgcaaaataggaaggcccccacattcagttctacttcttattctttgggacggcgtgagggagctgagggtcccatc…	0
contig_62	0: 1296..1329 <= 444..478	35	1	46	87	[27, 60]	[0, 0]	[0, 11]	0		caaaactctatctacttattctgacaataatctaattagaaaagatcaaaataaactaaagataaaacaaataaaaaaacaagaagttttgtatgctagtaatttctagcaagtcaaagggagaaaatttatataaaaaaaaaaaaaacagaagtactaattatttctgttcataactttgtcatgtatatatgtagaccccttagatatggtaccaaaaatagataaaaaggccgatccagaaaaaactagagggagagagagctcaagtgtgtatgttgtttaattaagcttagctttgttttcgtatttaagatttctggagtaacacaagcaaaaaacaccaacaagaagcaggaaaaaaaatagacataaatatatacccagataaatatatga…	1	TTTTTTCCTTTTTATTTTCCCTTTCTTTTTTTTTTCTTATATATTGCTAAATATAGAAAGGAGGGAGAAGAAGAAGTAACACTTGCTTTTTTGGTGCTTAGAAACCCAAGAGATTGAAAATATACCCAATTTGAGAGAAAACCCTAAATTTGGTTCATACAAGAAAGGAAAGGAAGCCGCTGGATGATGATAAAAAGCAAAAGCATGATAAGGAAGAAAGAAGGGGTTTTTTTGTAGTGTCTTTCTATTTTTGTATTGGGGAGTGTTCT
contig_63	0: 837..856 <= 456..476; 0: 834..856 <= 459..482	24	2	45	90	[12, 78]	[0, 0]	[0, 1]	0		cagacatatttctgggggctccagccttcgacaatcccccaccaacaatccacaacaacaccatctatattcagagattgcacatgagctagctcctgtctcaatccttcaggatcaaccaactgacagtaactgttgatgaacccagtctgcaaaacaagccccatgaattgtatcacttaagaaaccaaattttaccaaaatatgaaaatacagggaacatgggtttctcttagaatcagacaataagcaacgaaaacaaaatgcagagcgaaaaaaagactgaaaatttggctcacggcaagggcagcatagagaggaacataagccaaggcagtggtgggaatgccatggtccccggaactgatggaattggaaaggtgatgcatgagctgatca…	1	GGGGGCTGCGGGCACATCGTTCGTGGCCGCGCGCGCGTGCGGCGGAAAGTTGCCGTGTTGGCGGAGGCCGGCGAGCATCCGGCTAGTGATGGATCGACGGAGGCGTGCTCGAAGCTTGGTGCGCTCCTTCTCCTTCTCCCTCTCCCTCTTG
contig_64	0: 834..856 <= 412..435; 0: 834..855 <= 418..440	24	2	45	85	[35, 50]	[0, 0]	[0, 2]	0		tctaacaacatatggatatttaaatttaaatataaaagaattgacacaaatgattgatcaacttacataattcacaactccgacgaagaaaacttttgaagctgcaggctaatctaattttccattcttaaaagttgagaggtaattagggtaagagaaaattaaaatttgttagtggagcaagaagaacttttgactcagacttttttagtgtcttgaatacagaacagaacttcacatgttatcatgcaattaaagaaacaattaaaaaaattgtaattttccgattatacaatgacatgcgttataacgctcccgtgttctgagtacactaaaaaaatttcttaagcaagcatgagggatggaaaaggtgttatgggaagcttcgggttttttttg…	2	TCACCTTTTACTTTTTTTCTTTGATTCACCCACTTTCAACTCTCCCCCGTCTCTCGTCGCCCCCTCTTTCCTTTCTCTGCTTCTCTCTAACCATAAGAG, TCATTTGGTTTACTTTTTTTCTTTGATTCACCACTTTCAACTCTCCCCCGTCTCTCGTCGCCCCCTCTTTCCTTTCTCTGCTTCTCTCTAACCATAAGAG
contig_65	0: 834..855 <= 442..464	23	1	44	86	[9, 77]	[0, 0]	[0, 0]	0		tttctctataatgcgatactctatttaattatctaacaacatatggatatttaaatttaaatataaaagaattgacacacatgattgatcaacttacataattcacaactccgacgaagaaaacttttgaagctgcaggctaatctaattttccattcttaaaagttgagaggtaattagggtaagagaaaattaaaatttgtttgtggagcaaggagaacttttgactcagacttttttagtgtcctgaatacataatagaacttcacatgttatcatgcaattagaggaacaattaaaaaaattgtaattttccgattacacaatgacatgcgttataacgctctcgtgttttgagtacactaaaaaaatttcttaagcaagcatgagggatggaaa…	0
contig_66	0: 1062..1082 <= 490..511	22	1	44	88	[14, 74]	[0, 0]	[0, 13]	0		aacatataagagcgcttttgaaatttttaatacctgctttgctagcgagttgtttagttcccgtagtgccttttgctgttacaagtcacagtgtgagatgtacgacatatgcatgcataaacaccagtttcattcatcttgaatatgatgctaatccaactaaacaaacctaaaatatgatgctaaaaacaacctgaatgaaggtatatacgtaattaaggttacaattaagctaatcaaccagaaacatacagattaatgtccacacagatgcatgtaggaataactttataccttcttgtgcatctctgaaatggattcatgcatgagttggttctgaaaatgccagaattatatatggaattagtagtaattaaaaatcgtttattaattagttgc…	1	AAACACAACCCATGAACATTTTATCATAACATTTACAATAGCTTAAATAATTTACCTCAGCTTCCTTTGTATGACTTCAATCCTTGCCGCAAGTTTGGGGTATTCCACACACCAGTTTTCCTATAAGAAGTATACAAGCTTTATCAACGCAATCTAAAATTAAGAAGTTATTGCAAGTGACCTTTTACCACAATGGTGGAAAGGAGTGTTGCCCTTACACCACGGTGTGGGTTCGAACCTGTCGGCTCTCTTTTCTAACATTTAATCTAACAAATTTATTGTTTG
contig_67	0: 3350..3369 <= 470..490	21	1	42	83	[37, 46]	[0, 0]	[0, 6]	0		gagttatatggtttgcacatgataagatttaacgttaatttggatgaaatttatgaaaaactaacggtaggggggaaatcggccaaaaaaattagtttaagtccttaattttctaattaaaaagttcagggggcaaattgaaagttgggtgatagttcagggggcaaatcggcagtttactcttaataaaaattcattacgtgtttttggttaaagaaaaaaattgccgatccattttcattagtctttttgttttttaaataaacactaaaagttcgtactaaatgatgaaaaagattgggaaaagcaaatccgttggttttctcatccattctctaacacattacattttttctcccgacttttcaagtatggactatggatacatcaaacgtgtga…	1	ATAAATTAAAAAAAAAATCAATCACTAGCAGCGTCGTGTGGTTGTAGGATGAGTGAAAAATAATTGAGCGATAAACAATAAGTAAACAATAAAGTTATATTTATTATATTTTTTATACTACATTTGTAATATATTTTCGATAAAAATAAGACCACCAACACATAAGGTAAATAATAGTAATATTTTAGACAGTTTAGACGAAAGAGAAATCGGGTCGACAATTTCATTCACTTTATAAAAATGTCAAACCCCTAAAACGAAAAGACGGAACGCTAGGTCGCGAAGTGGGGATCACAATCCAGCACCTAGTTTGCTGGTCCGTCGCGTTTGCTCCGTCGCAGTTCTCAACGAGGTTTCATGATAAGG
contig_68	0: 984..1003 <= 408..428	21	1	41	82	[14, 68]	[0, 0]	[0, 0]	0		ccaaactatccctaaatccaagctgagctctgccaaaatgtggccaaagcctatccttttatagccacctgtggaaacctcccgagaatgataactaaaccattcactcaccactaccatgcatgtaccaatgcatagaaaaatgccatccatggatacaatggccaatacaaaagctacaagcatcaaatcatactatgaaaataatcataaataatgcatgaatgaggccttggaagtccaaacacctacacttaatgaggtacgtccaacacttaataggtttctttcacaaagcttttctatttgaagaagactaatgcatggaataattccaataaccatctgattaagcatcttcatcaagctagggttctgaaatagtataaccaagatgaa…	0
contig_69	0: 5602..5621 <= 416..436	21	1	39	77	[40, 37]	[0, 0]	[0, 1]	0		attatttaattaattagttacaagggtaaagttgtccatttattagcaaaattttgactgaaggggttatgtgaaagtgaattaaaacgtgagagggtgttagtgtgatgtctcaaatgtaagaggattttgtgaaaattcaataaacatcaaggggtattagtgtaattaatcccgtaattaagttaaaatttgggcatagtacaaccgttataaagtcaaaatttgatggcaccataccaccggcggcggcaactgttttttttacaaaacaaacaacggcttcttcccaaattttcagttataaattagatacagttactagtttgtgagaaatgtcgatggcaccaaacttcagtttaattccgataatacaacagcctcttgtctgtatgatta…	1	ACGCTGCATAGCTTCCGCCATGCATCGCAGTCCTCAATGATGCACCTGAAGCAAATAGGATTTGAAAATTGAAAGTAATCTTGATCAATGGAGATTTTTGTTCAAAACTGAAGAAAAGAAAGATAGCAGCATCGAATCAAACAAATACTG
contig_70	0: 9956..9975 <= 531..551	21	1	39	77	[6, 71]	[0, 0]	[0, 0]	0		attccacgttcctaaacgcattttgctctcttgaactctacccttctgtcctagcttcttcaccctcccccgtctaataggatcaaagtacttcttttgtgtgtcccgggtaaagttgataggagcatatgctcccaaacaactttgagtggagtcgttcgaaaagaagtttctatggcccccttgctcatttaacactgcatccgggtgccgatggagatacagcgacccttgctcacttatcactgtgctcgggccacacagcgcgccacttacgggtgacgccctagctttagcgcaattttgttctggattcattttcataaggattcgacgtgatcatggagtgccggctgtcgacttgaacgagatattaaaatgattagaacgaagcataac…	0
contig_71	0: 4348..4367 <= 345..365	21	1	38	76	[8, 68]	[0, 0]	[0, 0]	0		tttaatttaaaaatgatttctttaaacttataaactgcaattgctattctaattaaaaagtgaggttttaaattcgattatcgtgaaaagcgaatttgaatcacaatagatggcttgttcattgtgatgtttatttttttaatgtagataatatcgtttgtttaacgggaaaaaaaaaattcactcatgatttataaataattatgtatttcatcttagaggtcgacagtcaccttaatttcacacataggtcagtattaatttttatttcttttcaaataaattaaaatttactcttgatttatttctccctaaagggaaaattgttgattgactttaaacctaATTAAAATGAAAACAATATAacatcccgtttcggacggcaggctgggtgaatat…	0
contig_72	0: 1028..1047 <= 429..449	21	1	37	73	[0, 73]	[0, 0]	[0, 0]	0		agaatttgaaaatgtggtctctagaggacacactgccgtcttcaccagtaaatgttgggaatgcaggcattttgaagttgagaggaaacgggttttgctcatcaatgtattcaggataaggcttttgataagtaaccctgaacactggaccagcttgtggttaagcattatgagccaccgtcctccttaattcagctaactcctccctcagttgttgagtagctatattattattctggaagagaagggcagattcgttcttcaagcttcagtcattgcccgcacttgcttctttctttgactcgggcttcctccagtttgctcctcctcccttattagccaacgggggtggcttataaggagaaggtttatctgaagttatgaagctttcctttccac…	0
contig_73	0: 836..856 <= 360..381; 0: 834..853 <= 364..384	22	2	36	66	[25, 41]	[0, 4]	[0, 3]	1	GATATTACCGATATTTTCTTCCTTGATCTTAATTAGGGTGAGTAATTCTATTCATTGACAAGATTAGAGTTTTGTGGTATAAGTTGTAAATATGTTGGAATAATTGGTTACATATTTGTCTACATGGTAAT	ggtaatctattcgaaatttgggtgttatttgaatatttaatattagataggattttgtttggaaaataagagtttcaaaggcctatctctaaaaaaacccaagaaattattatattgctttagtctaaagtaggagggaaattggcactattcatgtgaatagtgttttggaccacatttcagtttatttacaatattgccactcgaatgctttttcccacctttctctttatttacaaaaaaacccatccggcttcaggcccgatttgtagcctttgggctgcatctcaggtttgactcggggagagagaggggatggggacataagggctgacaaattggagagaggagacagctgggTGTGGCTGTGGCTGTGGCTGTGGCgagaggagaggaggg…	2	GGGGGGGAGGGAGGAAGGAAGAGTGAGAGAGATAGGGATTTGGTGAGGGGAAGGCATACCGCGT, CCTTTCTTTCTGTGAGCTGCAGAGGGACTCGGTGAGACCGTGCCGTCAGGAGAGAGAGCATGAGGGAGAAAGAGGGATTTGATGAGGGGAAGGCATGCGGCTTGCAGAGAGGAGGATGAGAGAGGGGGAGGGAGGAAGGAAGAGTGAGAGA
contig_74	0: 9956..9975 <= 544..564	21	1	33	65	[7, 58]	[0, 0]	[0, 0]	0		tgtttttgcaagaacaaaatgcatcgtaacccataccattatatggagaagatgaaattttgatttcttgaatttattggcccaatataaaaattaatattaaggcccatcattgaatccaataaaacaattaatcagacaaacgttaatcatgtggaagcgatgtataattgggcaacaaaatgcatagaacaattagttcatgaactttagagaatgtttgaccaaaaaatttgtcgtactaagaacacaccgtgcacacttggatacataaaatggtaaacatcttacaataacgaaaaaggtgcaaaattctcacatgtttatcgacaaacacacaatcaagactttgaggctgaggatcatctccgatggtttttgtgatccacatcctgcaaa…	0
contig_75	0: 3350..3369 <= 450..470	21	1	30	59	[23, 36]	[0, 1]	[0, 8]	1	AGTTCAGGGGGCAAATCGGCAGTTTACTCTTAATAAAAATTCATTACGTGTTTTTGGTTAAAGAAAAAAATTGCCGATCCATTTTCATTAGTCTTTTTGTTTTTTAAATAAACACTAAAAGTTCGTACTAAATGATGAAAAAGATTGGGA	tcacattgcgagcctagggcattatttattaggaacttggtttatgtattttattgaaatactgggtctagtatgattttgatatactatcacgccactaccatcttgacgtcacatgttgattctggacgtatatctagatcagggacacattttttgttcttatcattaataaaaattcattacgtgtttttggttaaagaaaaaaattgccgatccatttttattagtctttttttttttaaataaacactaaaagttcgtactaaataatgaaaaagatagggaaaagcaaatctaccatccgttggttttctcatccattctctaacacattacattttttctcacgacttttcaagtatggactatggatacatcaaacgtgtgaagggaatt…	1	GTCATACGCGCATAAATTAAAAAAAAAATCAATCACTAGCAGCGTCATGTGGTTGTAGGATGAGTGAAAAATAATTGAGCGATAAACAATAAGTAAACAATAAAGTTACATTTATTATATTTTTTATACTACATTTGTAATATATTTTCGATAAAAATAAGACCACCAACACATAAGGTAAATAATAGAAATATTTTAGACAGTTTAGACGAAAGAGAAATCGGGTCGACAATTTCATTCACTTCATAAAAATGTCAAACCCCTAAAACGAAAAGACGGAACGCTAGGTCGCGAAGTGGGGATCACG
contig_76	0: 9881..10013 <= 162..295	134	1	23	42	[42, 0]	[0, 0]	[0, 10]	0		ccacagcatcaggcaacggcccaccgcataacgcgcctgctgtttgctcgcacgcggcatgctctgcacgccaaaaaagcaatcatagcacgccataaacaccgccaccgcaccattaccgccgctacgttcggtcagggtacggctccaattacggctacgCATACTCTTCCTTTTTCAATATTATTGAAGCATTTATCAGGGTTATTGTCTCATGAGCGGATACATATTTGAATGTATTTAGAAAAATAAACAAATAGGGGTTCCGCGCACATTTCCCCGAAAAGTGCCACCTaaattgtaagcgttaatattttgttaaaattcgcgttaaatttttgttaaatcagctcattttttaaccaataggccg	2	AAATCGGCAAAATCCCTTATAAATCAAAAGAATAGACCGAGATAGGGTTGAGTGGCCGCTACAGGGCGCTCCCATTCGCCATTCAGGCTGCGCAACTGTT, AGTCACGACGTTGTAAAACGACGGCCAGTGAGCGCGACGTAATACGACTCACTATAGGGCGAATTGAGTGAAGGCCGTCAAGGCCTAGGCGCGCCGGATCCCCCGGGCCATACT
contig_77	0: 2452..2471 <= 334..354	21	1	22	44	[8, 36]	[0, 1]	[0, 0]	1	TTTCATCACATCAAACTCCGGTTCCACATTCTCGCTATATATGGCGTCGTCCAATGTCGACAACGCCTCCTCCTCATAATCATCATCAGACGATGTAGATTGACGGTCACCATTGCTTTGGCGAATCCTTCTGACGTGCGCAGTCTCTATC	cgcagtctctatccgctgcaatctctcctccatcttagtggccctccgccgtctcttggaattgctatggtacacttcttcatcttcgtcttcgtcagcgtcttcgtcgtcttctaggtcgctgacatggattagggttttggattgcttgaaggaaggcgagtctagggttttctggaccaacttgatgaaagactggagcttgatgcggtggtagtctttgtaattagtgcgaagtttgtcgacgatttcgtcgagagaggaggagcggaggtgcttgaaggtctccagacgacaacggagaaccttctgcttttggtcggagagggacctcCCTTCTCCGTCGAACTTTCTcccagttttcttcatctctactttggctatgttggtacacacaca…	0
contig_78	0: 9078..9097 <= 71..91	21	1	7	14	[14, 0]	[0, 5]	[0, 2]	3	TATGTACATCCATCACCAACAAGCGATGTTGATTAGCCACGCTCTCTCCTGGTATAACTTTGCAATCCTTACAAGTTATACGATCCCCTTTCCTCATTAGAAGAAAATCTATTTGTGTTTTTGACGACC, GTTTGGTGTTTTATATTCTTGTTAAATCTTGAGTTTTTTAAGCCATAATTATATACATCATTGTGACTAATTATTGAAGAAGACTAACTAAATAAATGTC, TATTAACTGAATCTTCTTGTCTTACAACTTCTCCATTTATTTCTACCTGACTAGTTGCTGAAAAGATTTGTTCTTTTGCTTCATCGCTTAGACGAAAATCC	gccattgcaaaatccaagatagcttccccatcctcgtttctctccccaaaaccatggccaccatgaaaaccTCCATAGTTGCCTGACTCCCtgcccacgtgtccatttaaatctcctcctataaataac	1	AATCACATTGATAAGTTCTTGTCCTATTACAATCTTGATTGCCATGATTCTATCTCCTACCCTCTTGACATCTACAACATCTTATGTCAAGGTCTTGTCCACGATGATGCCAACACCG
contig_79	0: 3282..3303 <= 28..50	23	1	6	12	[12, 0]	[0, 0]	[0, 6]	0		tttactttgtatgtgacacttctgaatcATATTTTTTTCAAAATAAAAGAtttaactcgattaatcattgatctaacaaaaaatcttgattaagtgttaat	1	GATCCAATAAACAAAAGAAAAATGCCACAAGCAAATTAACTGGCTACAACAAGTATTAATGAAAATTATTCAAATTAATTGAAACTTACTCTGAGAGAGAG
contig_80	0: 9427..9639 <= 0..213; 0: 9641..9710 <= 214..283	214	2	5	8	[8, 0]	[0, 0]	[0, 0]	0		TGTTGTGCAAAAAAGCGGTTAGCTCCTTCGGTCCTCCGATCGTTGTCAGAAGTAAGTTGGCCGCAGTGTTATCACTCATGGTTATGGCAGCACTGCATAATTCTCTTACTGTCATGCCATCCGTAAGATGCTTTTCTGTGACTGGTGAGTACTCAACCAAGTCATTCTGAGAATAGTGTATGCGGCGACCGAGTTGCTCTTGCCCGGCGTCAAtACGGGATAATACCGCGCCACATAGCAGAACTTTAAAAGTGCTCATCATTGGAAAACGTTCTTCGGGGCGA	0
contig_81	0: 834..853 <= 100..120	21	1	5	9	[7, 2]	[0, 1]	[0, 1]	1	AGTTTATTTACAATATTGCCACTCGAATGCTTTTACCCATCTTTCTCTTTATTTACAAAAAAAACCCCTCAGGCTTCAAGCCCGATTTGT	agcctttgggctgcatctcaggtttgactcggggagaaagaggggatggggacataagggctgacaaattggagagaggagacagctggttgtgcatttgGCTGTGGCTGTGGCTGTGGCgagaggagaggaggggcacagagggacggacagattggagagagatgggagctacgggtgatcttgatgccgcgtgt	1	GGGATTTGGTGAGGGGAAGGCATGCGGCTTGCAGAGATGAGGATGAGAAAGGGGGAGGGACAAA
contig_82	0: 4498..4518 <= 58..79	22	1	4	8	[2, 6]	[0, 2]	[0, 2]	2	GATATCATATAACGATGGAAGAAATCATGAATGGAAAATGATACCAAATATTGGACTCACATTTTCTTTCGTTGTGTTATGTATTAAGTAAACGCAAGATAAATGAATGAAA, TACTCATACATATCCAACTCTTGTTTTGACTCGTGTAGTGGTTGAGAACGAATTTCAAGCTCGTATTCTATAAGGTACGTCATAAGGTTGATTCTTGTTACTGGTGAATCACAC	ccgtgatgaaaccactggctggtcccattttttgaaaaaataaaaataaaaatctcacAATCTTATTCAAATTTCAAAAttgcttgtttagtctgagattaggagattatgaattaccaatttaccatgaatattctgaaagttggggttaaaaacacaaatacaaattgtttctcgtacaa	2	CGGAAACGATCAATTTTGCACCATAAGAGCGCAAAATCGAGGGTTTTCTGTTCATTTACTCGGAGCCATTGTCGCAAAGGGATCAAGTACGAAACT, CCGACTGTTGGCACACAGCAGCATTTGAAGGGCCGGTCACGAGACTTGTACAGCACGTTACGAGACCTTTCCTCGAGTTAGATCAAGCCTAGACGGAGTGAACTTTATACAGTTTTTGAAAGTACCCCAGAAGCAAAT
contig_83	0: 8943..8962 <= 0..20	21	1	4	8	[8, 0]	[0, 0]	[0, 4]	0		ATCTTCACCTAGATCCTTTTtaattaggccagcaataatggactactactgtaagtaacagatatactgggctgcaatacagcaaagaaaatccctctttt	1	AGTTTGCATTGCCTAAAAAAACTGTCATGAGCAAGTAGTGGCAACATCAGGCGGGGCAACAACCTGCTACTTCGATATATGAATTAACGGTCCAAGGATC
contig_84	0: 897..933 <= 15..52	38	1	3	6	[6, 0]	[0, 0]	[0, 3]	0		ataagttttggccttTGCTTGGTTGCTCTAGGTGTGCATGCTCGGCCACTGCcattttctctttttcttcatatgttttttgacacaactctttcctcaac	1	CAACTTGATATAATTAGCTAAAGGTGAGATTACCGATTTGGCTGCTTTCATGTTGAACCTTTCAAGCACTTGTTCAACATACTTTTCTTGTGACAGCC
contig_85	0: 1296..1329 <= 73..107	35	1	3	6	[2, 4]	[0, 3]	[0, 0]	1	GTATATATGTAGACCCCTTAGATATGGTACCAAAAATAGATAAAAAGGCCGATCCAGAAAAAACTAGAGGGAGAGAGAGCTCAAGTGTGTATGTTGTTTAATTAAGCTTAGCTTTGTTTTCGTATTTAAGATTTCTGGAGTAACACAAGCAAAAAACACCAACAAGAAGCAGGAAAAAA	ataaatatatacccagataaagatatgagcttaaaaagcttaagtaaacgtaaggacctggaatcagtagaatACTCAAAGAGCTTCCCTTTGGTGGAGAAGACAATaagtgccacatcagcatcacacagaacagagatctcatgagcttttttgagcaatccggtcctcctctttgagaatgtcacttgcctgcttatcgtgttc	0
contig_86	1: 8246..8231 <= 0..24; 0: 2578..2601 <= 20..44; 1: 8123..8126 <= 44..86	43	3	3	6	[6, 0]	[0, 0]	[0, 3]	0		GGCCTTTTGCTGGCCTTTTGCTCATTAGGCACCCCAGGCTTTACCCGAACGACCGAGCGCAGCGAGTCAGTGAGCGAGGAAGCGGAgagcgcccaatacgcaaggaaacagc	1	GGTTTCCCGACTGGAAAGCGGGCAGTGAAGTGAAGGCCCATGAGGCCAGTTAATTAAGCGGCCGCGATATCCTGCAGATGCATCCAGTACTAGTATGGCCC
contig_87	0: 10661..10681 <= 76..97	22	1	3	6	[4, 2]	[0, 2]	[0, 1]	1	AGCAACCAGACAAAGGTTCCAGGCAATCAGTTCCAGATCGGAAGTTTGATTTCAGGTTCCGACTGATTGCTTTCTTTCTCCTTATCTTGCTGGTAAGAGT	aaggaagctgagtatttcgaaaggcttcgttaggagtgccctctcagataagacgaatggttgagcatttttaaacAAACAATCAAACAAACATACAacttgcttctcagttaaacaaatatctagaaagctgtgttttgtccagattctacacccttttagccttagacttcctttagaaaggcattttttgtctatgtaaaagctctggtaccttctccaa	1	TGCATGCCTATCTTTGTTTTGTCTTTCAATTAATAGATATGGTGTTGTAATGTATTCCCTAGTATATATTCAAGTCATTTCCAGTCTGTTGATGATCCAAAGTTCCATTAGTTCTCAGATCTGTTTCACTTCATGGTTTTATTGTCAT
contig_88	0: 10661..10680 <= 70..90	21	1	3	6	[6, 0]	[0, 0]	[0, 0]	0		atgcacgaaaacaaacatactaagtcgcataaatatgctcctatcaaattcccccacacttcgctttttaAAACAATCAAACAAACATACctaccaaacaatcaaatatt	0
contig_89	0: 984..1003 <= 78..98	21	1	2	4	[4, 0]	[0, 0]	[0, 2]	0		attaccttacgagagcctcttcatttgtagattgatgggcaggttcaaaggcaccggtatccatattcaacctgtgacAGGCTTTTTCCTTCTTCTGCtct	1	CAAGTTGCAGGTGTAGGTCCGAGCACTCACTCGATCTTATTTCTGCACGACTTCATCTGGACTGTCAACATTAACACTACTCCTGTGTTATCTTGTGACAT
contig_90	0: 1523..1542 <= 65..85	21	1	2	4	[4, 0]	[0, 2]	[0, 0]	1	TCTTAAGATTGTTAGAAATACTGGCGATGCGGATGCTACTCCACCTACAACAAATTATATAAAATAATTATTAGCGAATCACAACTTTATCACCACAATT	caccacaatttattaaatacaataaatcaaataagacaaaatacttatcattttttgtacggtagAAACCAGGAGAAAAAAAATTgtcaaaatacaaaga	0
contig_91	0: 1608..1627 <= 105..125	21	1	2	4	[4, 0]	[0, 1]	[0, 0]	1	AGAACGAGTTACACCTAAAACGCTCAAATCTTCAAGCTTGAAATGCCAATGACCTTCTTTTTCACCACCTTGTTGCGGCTTAAGTGTCTAAGGATGTGTA	gcaactatgacatcatgtcactcatgctaggaattgaacttaacgcgatcgtttataagcgacattcactacatgtgaatataagtttgtaatgattatgtgaacACTTCCTTATATAGAGGAAGtgcacggcaagaaggggaaaatggtggtgtgtgcagaaaaaagaaaagaac	0
contig_92	0: 834..856 <= 130..153; 0: 834..856 <= 136..159; 0: 834..856 <= 142..165; 0: 834..853 <= 148..168	24	4	2	3	[0, 3]	[0, 1]	[0, 0]	1	TGCTGCTGCTGCTGCTGCGGAGAGGAGAGGAGGAGAGGAGGAGATGATGAGGAGGATTGCGCAAAGCGGTGGCCCAGGCGAGACGGCGGGTCGGGTCAGCGGAGGCCGGCAGCGGCGGCGG	gagcaggagaaaagagcgacgacgacgacggcgacggctgctgctgctggcgatggaggtggtggcgggacgaggcgggaggggcgcctccagctacgccgtcccctctcactgcattctctaacagcccGCTGTGGCTGTGGCTGTGGCTGTGGCTGTGGCTGTGGCgagaggagcggaggggcacagagggtcggacagagtggagagagaagggagctacgggtgatcttgaagccgcgggttgataatcgtggaaaggtcggggtgcg	0
contig_93	0: 9078..9097 <= 77..97	21	1	2	4	[4, 0]	[0, 0]	[0, 0]	0		ccttagccttctgaatgttcaaaaacttctccacatccttttgcttttccaccaaaaccatggccaccatgaaaaccTCCATAGTTGCCTGACTCCCtgcccacgtgtccatttaaatctcctcctataaataacttctctgtctg	0
contig_94	0: 8997..9092 <= 0..96	97	1	2	2	[2, 0]	[0, 0]	[0, 0]	0		ATATATGAGTAAACTTGGTCTGACAGTTACCAATGCTTAATCAGTGAGGCACCTATCTCAGCGATCTGTCTATTTCGTTCATCCATAGTTGCCTGAatt	0
contig_95	0: 9078..9097 <= 55..75	21	1	2	4	[4, 0]	[0, 2]	[0, 0]	1	ATGTTTGTCTTAGTTATTTTTTTTCTTCCAATTTTGGATCTTTGTTCATTTTTGGTTTGGTTTTCATTTGTGATTCTTAGTTGATAAAGATTTTCTAGAAT	tgcccccgtcatccgtatgtgaaccacaccaagtcattgttgcaccatgaaaaccTCCATAGTTGCCTGACTCCCtacccacgtgtccatttaaatctcc	0
contig_96	0: 9212..9292 <= 18..99; 0: 9305..9338 <= 111..145; 0: 9340..9404 <= 146..210	82	3	1	2	[2, 0]	[0, 0]	[0, 0]	0		agcaataaaccagccagaCGGAAGGGCCGAGCGCAGAAGTGGTCCTGCAACTTTATCCGCCTCCATCCAGTCTATTAATTGTTGCCGGGAAGCTAGAGTnnnnnnnnnnnnAGTTAATAGTTTGCGCAACGTTGTTGCCATTGCTaCAGGCATCGTGGTGTCACGCTCGTCGTTTGGTATGGCTTCATTCAGCTCCGGTTCCCAACGATCA	0
contig_97	0: 962..982 <= 74..94	21	1	1	2	[2, 0]	[0, 0]	[0, 1]	0		cactaaatatattaaatcacaaaataagaagaaataaacacactacatatatattgttacgtaccttctttgccAGCAAGTTGTTTTGCTCCTGC	1	CATCAGTTTAATTTTAGTCATCGAATAAATCAAGCAAAATTAAACAATAATGTGTAGCGCACTAGAGAAAGGGTGTGTTCTCATTCCCTATATATAAATG
contig_98	0: 1028..1047 <= 3..23; 1: 1066..1047 <= 64..84	21	2	1	2	[0, 2]	[0, 0]	[0, 1]	0		catACTTGGTTCTTTCTTGTTCGctctgcttcctattattatcatttaatactaggaagcagagCGAACAAGAAAGAACCAAGTatgggatgcccataacaacagg	1	GCAAGTGCGGGCAATGACTGAAGCTTGAAGAACGAATCTGCCCTTCTCTTCCAGAATAATAATATAGCTACTCAACAACTGAGGGAGGAGTTAGCTGAATTAAGGAGGACGGTGGCTCATAATGCTTAACCACAAGCTGGTCCAGTGTTCA
contig_99	0: 2626..2668 <= 13..56	44	1	1	2	[2, 0]	[0, 0]	[0, 1]	0		ccggctcgtatgtTGTGTGGAATTGTGAGCGGATAACAATTTCACACAGGAAACAGctatgaccatgattacgccaagcttggtaccgagctcg	1	CCTTGAACTCCTTGGCTTGTTTTGTCTGACTGTTTGCTCGGCGCATCCTGAACAAAATAAATAAATAAATATTACAACTGATCAAAGTACAAAGAACTACA
contig_100	0: 2978..3036 <= 42..100	59	1	1	1	[1, 0]	[0, 0]	[0, 0]	0		atcaagatctgatcaagagacaggatgaggatcgtttcgcatGATTGAACAAGATGGATTGCACGCAGGTTCTCCGGCCGCTTGGGTGGAGAGGCTATTCG	0
contig_101	0: 3348..3367 <= 51..71	21	1	1	2	[2, 0]	[0, 0]	[0, 1]	0		ttctagttaaattgtatgctctgaacacgttcctcatttgcataatcattgTATTTTAATTTATAACTTTTatttatatttcttattctcatgcattct	1	TTTGGTTCGGTTTGGAATTTTCAGTATTTTTTTCCACCCCTAATTTTAACTCACACACACTCATTTTGCAGCACCTAGTCTTCGTCAAGTCTCGATTTTA
contig_102	0: 4440..4459 <= 72..92	21	1	1	2	[2, 0]	[0, 1]	[0, 0]	1	GAACACCCGCCTGCCAAATGGACGCTTCCTTCCGCCTTTATTCAACTTTAAATCACATGGTATGATATCGTTCCCAGAAATTTTGTTCTTTCCTTCCA	gagtaaccgcaagcgtggtcccatattaagctatgtgttatcgtctgcctgggctgctatttgtgtccctttCAAATCCAATTTTAAAAAAAacaaaagca	0
contig_103	0: 4493..4512 <= 103..123	21	1	1	2	[0, 2]	[0, 1]	[0, 0]	1	TCATGAACTAATTAGATTAGTGCCAAATCCTTAAAAGTGGATTTGTACTATACTAATTAATGACCATAGTCCTATGATACAAATTTAGGTTCATCATCCTTTCCACAGACCAGCTAATAGAGATGATCATTTAGCGATTGAATTATTATT	aaacagtgggggcttcatcgatcccagaaacacacaaaaaaatgctaggaaaacaaaaagaccacgcgaatccatcctcatgatttgtatataatagctacgcACATAAATCTTATTCAAATTatcataacgtttgttttgtgactcgtta	0
contig_104	0: 5948..5968 <= 104..125	22	1	1	2	[0, 2]	[0, 1]	[0, 0]	1	GATTGTGGAGCTGGAGAAGGAGAACAAGGAGCTCAAGGCCATCAAGGAAGCCTTCACCAAGCTCAAGGACGCCTTCGCCAAGCTCGAGGCCGAAAACGTCCAGCTGCGGG	cctgggcgaactctaaaccttgagtgtcggaatggcgtgtgtgcggtgcgtgtgcgtgcgtgtgtgcgtgtgtgcgtgtgtgtgattactaggactctcctggaGCAGGCGCGCAACACGATCGCgttcctcaagcagacgctggaggaga	0
contig_105	0: 6367..6387 <= 32..53	22	1	1	2	[2, 0]	[0, 0]	[0, 1]	0		gctgtgtttgttgagatttctgaatatgcttcCTTCTTCTTGTCCAAGATAAGgacctagtatagtaattatgatttggcgtcttatcttgaagctaga	1	AATTTTTTTGGTTCCTGTCCATATTGCTACTTAGCATTTGTTGACTTAATTCAGTTTTGTTATGTTATACAGTTTTATTGAATTTGTTCCTGAACTTAAT
contig_106	0: 7917..7938 <= 40..62; 0: 7979..8015 <= 61..97	37	2	1	1	[1, 0]	[0, 0]	[0, 0]	0		gcataacttcgtatagcatacattatacgaagttatacgaGGGTGTTGGCGGGTGTCGGGGCTGGCTTAACTATGCGGCATCAGAGCAGATTGTACTG	0
contig_107	0: 8803..8900 <= 0..97	98	1	1	2	[2, 0]	[0, 0]	[0, 1]	0		GTTTTTTTGTTTGCAAGCAGCAGATTACGCGCAGAAAAAAAGGATCTCAAGAAGATCCTTTGATCTTTTCTACGGGGTCTGACGCTCAGTGGAACGAA	1	GACAGTTATTATTTACCCACCACTTTGGTAATTTCGCCTTTCACGTAATGCACAAATTCTTCCAGCTGATCCGCACGGCTGGCCAGACGATCTTCTT
contig_108	0: 8964..8983 <= 52..72	21	1	1	2	[0, 2]	[0, 0]	[0, 1]	0		agcttgtgagtttttctagatgattaaatgtagtcatcaaagaagaaaggtgAATTAAAAATGAAGTTTTAAttcactaagtgattggattaaatataatcaaatgaattgatgtcaatcacctcactgccttgctaattagaacctaaa	1	AAGGAAATAATTAATTGGATTAATTAAGTGTTGTGATTAATTTAGAAAGTCTAAAGAAATCATGAAAGCGATAAAAGATCGTTTTGGGCTTAAAGAAACGTTCGGGTTTAATTGGGCCCATTGGGCCTAAACCCATTGGGCTTTTATTCA
contig_109	0: 9988..10013 <= 24..50	27	1	1	1	[1, 0]	[0, 0]	[0, 0]	0		tttacccaacttaatcgccttgcaGCACATTTCCCCGAAAAGTGCCACCTaaattgtaagcgttaatattttgttaaaattcgcgttaaatttttgtta	0
contig_110	0: 10288..10307 <= 74..94	21	1	1	1	[1, 0]	[0, 0]	[0, 0]	0		ttgttggcttcttttttttttctttcctttttgcccttaaaaagtgattattggccaacgtgaccacttttaatGCTAAAATGGAGAAAAAAATagacgg	0
contig_111	0: 10461..10481 <= 80..100	21	1	1	1	[1, 0]	[0, 0]	[0, 0]	0		gcataacttcgtatagcatacattatacgaagttatacgagcataacttcgtatagcatacattatacgaagttatacgaCGGCCTTTATTCACATTCTTG	0
contig_112	0: 984..1003 <= 48..68	21	1	1	2	[0, 2]	[0, 0]	[0, 0]	0		tatcaagctagggttctgcaacagtataaccgagatgaacaacgtgacAGGCTTTTTCCTTCTTCTGCcctcgctgcccatctgcagctcaatgcctgattcccgggtgaccgtttttaacgacgtggctcaaaacaccaacctgaatgttcattgtcaagctgcaggtgtagatccgagcactcactcgatcctatttttgcaagacttcagctggaccatcaacattaacacaactcctgtgttatcttgtgacatgagttgggctag	0
contig_113	0: 3276..3297 <= 1..23	23	1	1	2	[0, 2]	[0, 0]	[0, 1]	0		tTTTCAAATATTTTTTTCAAAATtgtatgatactaatttaccaattggtgctaggtaaattgttgtgttatatgtgaaaatcaaattattttatagggcaaaatggaggtttgtttctttcaacagatgagattgagataagggaatcta	1	CCATTACTTTTCTAGCCCCATATAAAACCCTTAAATGGGAATCCTCTAGGATGGGCCACCAACTTTTTATCAGTTTGTGTCTGTTGGTATTTAAAAGTTTACAA
contig_114	0: 836..856 <= 36..57; 0: 834..853 <= 40..60	22	2	1	2	[2, 0]	[0, 0]	[0, 1]	0		gctaatgatggcatggagccgcggagggcgacgatgTGTGGCTGTGGCTGTGGCTGTGGCgagaggagaggaggggcacagagggactgacagattgg	1	CGATGGTCGCTTTAGTCTGTAGGGTTTCGAACGGATTGGGTGGGTTAGGGAGACTTTCATTTCCTTTCTTTCTGTGAGCTGCAGAGGGACTCGGTGAGAC
contig_115	0: 1608..1627 <= 28..48	21	1	1	2	[2, 0]	[0, 1]	[0, 0]	1	AGAACGAGTTACACCTAAAACGCTCAAATCTTCAAGCTTGAAATGCCAATGACCTTCTTTTTCACCACCTTGTTGCGGCTTAAGTGTCTAAGGATGTGT	aaaattgaactatatggctgccacacacACTTCCTTATATAGAGGAAGtgcacggcaagaaggggaaaatggtggtgtgtgcagaaaaaagaaaagaact	0
contig_116	0: 834..856 <= 1..24; 0: 834..856 <= 7..30; 0: 834..856 <= 13..36; 0: 834..856 <= 19..42; 0: 834..856 <= 25..48; 0: 834..855 <= 31..53	24	6	1	2	[0, 2]	[0, 0]	[0, 0]	0		gGCTGTGGCTGTGGCTGTGGCTGTGGCTGTGGCTGTGGCTGTGGCTGTGGCTGaggcaacgtacctcaactcctcccagagcgagacccgatccaggaggcgatgggctatgatgggggagagcaaataggggttttccagcgaagtgacagacgacgacgacgacgacgacgtggtcgaggcttc	0
contig_117	0: 1608..1627 <= 72..92	21	1	1	2	[2, 0]	[0, 1]	[0, 0]	1	TTTCAACTCACTTTGTTTTGAGTTGATTAATTGGTTCACCAATCTACTAGGCTTTGAATTTCATGGTAATGTTTTGTTTTTGAGTGCATACAAGCATGAT	gtttggatgaaggttgtgttgaaatgggagtgaatgatctaacaaagtatgaactaaatttatgttacacacACTTCCTTATATAGAGGAAGtgcatggc	0
contig_118	0: 2978..3141 <= 12..175	164	1	1	2	[2, 0]	[0, 0]	[0, 0]	0		atcgtttcgcatGATTGAACAAGATGGATTGCACGCAGGTTCTCCGGCCGCTTGGGTGGAGAGGCTATTCGGCTATGACTGGGCACAACAGACAATCGGCTGCTCTGATGCCGCCGTGTTCCGGCTGTCAGCGCAGGGGCGCCCGGTTCTTTTTGTCAAGACCGACCTGTCCGGTG	0
contig_119	0: 1317..1338 <= 34..56	23	1	1	2	[2, 0]	[0, 1]	[0, 0]	1	GGTATATGAAATTTTTTAGCTAGGTTGAGCTCGATTTCTTAGGCGGCGTTTCTAAATCCATTTACTTTCTTACAAATACAAATTTCTAGGTTTCTCGAAT	gaatctgtggcgtactcaaggagcttccccttgtTGGAGAAGACAATCAAAGCAACctgagcatcacacaagacagatcggaagagcgtcgtgtagggaa	0
contig_120	0: 1334..1353 <= 86..106	21	1	1	2	[0, 2]	[0, 0]	[0, 1]	0		ctttaaatataaggaatttaataacagaaacgtactcagagctggagaactcatagatcctgcctttctgagagaaggtgatgactGCAACTTCGGCATCGCAAAGaaccgacagctcaaaagctttcttaaacaagccgtttcgacg	1	TTTAATCTCAATCTTCCCTCTCACCATGTCCTCGCTTTGCCTAATCATCATCCACCACCATAAGTAATAGTAAAGAAAAATAATCTTATAGAAATTGGTAAAAATATGCCACATATATAGCTCAAAAAGCTAGCCAAAGGATTTCTTT
contig_121	0: 5602..5621 <= 11..31	21	1	1	2	[0, 2]	[0, 0]	[0, 1]	0		gttcattaagtATTTTTGAATTGAAAAAAAAagaagtttgtgagactttttttcatttgttttctatattttgttggaacaatattttttggttttgtaatcaataataactacattgtgtgcttatatatacacaatctggacaaagga	1	AATTTGACCTGAGAAAACAATTGCCTTTAATAGTTTGGGTTGAGAGATGTGGGGCTGTTGTGGGGCGCGCTTGGCTCATCTTTCCTTGAGAGAGCGACACTTACAATGACTTGCTCTTGTAATTTGGTGATACGCTGCATAGCTTCCGCCA
contig_122	0: 5606..5625 <= 40..60	21	1	1	2	[0, 2]	[0, 0]	[0, 1]	0		ttattaaattgcatatgcatcaaattgaattatctatgaaTTGAATTGAAAAAAAATTGGaatccggaaacaacggggttctttgaacccccgaccttgcactgttcaagccgccagcacctggccagcagcctacgatggcctggcaagc	1	AAGCCAAGCCCAATATCGAAACCCAGGCCATAAGCCTGAACCAAAAATGGTGCGTTTGAAGCACCTTGTCCCAACCCACGGCCTAAAGCCCAGGTTCTCCCCGTCAATTTTTTCAACGAAAC
contig_123	0: 10657..10677 <= 15..36	22	1	1	2	[2, 0]	[0, 1]	[0, 0]	1	TGGGTTTTTCAAAACAATTTTTCAAATTGTTTATGAGATTTTCGTATTTTTATGTCAAAACACACTAAAACACTCCAAAACAGCTTAAAAACACTTAAA	caagcataaacttacACAGAAACAATCAAACAAACAaacaacgaataaacatgacaagtatggcaaagtaaaaacaagacagagtagagtttaagaacgca	0
contig_124	0: 10661..10681 <= 227..248	22	1	1	2	[0, 2]	[0, 0]	[0, 0]	0		aatgtgacagctccccattaaatgcaaagggtaggtgtttacaagggaagtgacaactaatggaaatcaaccaattcctagcccaaaagcacttttccgaatggcagaacatgtaaaaatgctgacgactcactaccctccagttgcttttgggcaagagcagaaacaacgcagtcgggttaattcatttataaattagggaagagggcccagagataagggcacacAAACAATCAAACAAACATACAtacaacttgtctca	0
